# Supplementary material for: A randomized trial of oral gamma aminobutyric acid (GABA) or the combination of GABA with glutamic acid decarboxylase (GAD) on pancreatic islet endocrine function in children with newly diagnosed type 1 diabetes
Source: Nat Commun. 2022 Dec 24;13:7928. doi: 10.1038/s41467-022-35544-3 (PMC9790014; doi:10.1038/s41467-022-35544-3)
Supplement: Supplementary file 3 — Source Data [file 41467_2022_35544_MOESM3_ESM.xlsx]

## Sheet: Fig 2
			Figure 2a.	Figure 2b.
Study group	Visit*	Sex male=1 female=2	c-peptide fasting (ng/ml)	c-peptide AUC (ng/ml/min)
GABA	1	2	0.195	0.77375		Visit*
GABA	1	2	1.24	3.3		visit 1 = Baseline (before treatment)
GABA	1	1	0.215	0.97375		visit 2 = 1 month
GABA	1	1	0.145	0.658125		visit 3 = 5 months
GABA	1	1	2.195	4.01		visit 5 = 12 months
GABA	1	2	1.615	3.79438
GABA	1	2	0.565	1.60187
GABA	1	1	0.29	1.62813
GABA	1	2	0.055	0.198125
GABA	1	2	1.28	2.69583
GABA	1	2	0.19	0.720625
GABA	1	1	0.485	1.35625
GABA	1	1	0.8	1.42375
GABA	1	1	0.21	0.5925
GABA	1	1	0.38	1.05438
GABA	1	2	1.55	3.61875
GABA	1	2	0.89	2.7225
GABA	1	1	1.77	5.20437
GABA	1	1	0.445	1.02687
GABA	1	1	0.67	1.46625
GABA	1	2	0.35	1.31812
GABA	1	1	0.7	0.79375
GABA	1	1	1.65	3.6875
GABA	1	2	0.3	1.03125
GABA	1	2	1.65	3.7875
GABA	1	2	0.4	1.5875
GABA	1	2	0.1	0.66875
GABA	1	1	0.6	1.65
GABA	1	1	0.5	0.9
GABA	1	1	0.75	1.19375
GABA	1	1	0.1	0.78125
GABA	1	1	0.6	1.4
GABA	1	2	1.15	2.5375
GABA	1	2	1.5	3.6625
GABA	1	1	0.95	1.75625
GABA	1	1	0.7	1.55625
GABA	1	1	0.65	1.05625
GABA	1	2	0.7	2.56667
GABA	1	2	0.45	1.3125
GABA	2	2	0.8
GABA	2	2	0.35
GABA	2	1	0.06
GABA	2	1	0.66
GABA	2	2	1.34
GABA	2	1	0.84
GABA	2	2	0.92
GABA	2	1	0.67
GABA	2	1	0.06
GABA	2	1	2.01
GABA	2	1	0.48
GABA	2	1	0.51
GABA	2	1	0.56
GABA	2	2	1.06
GABA	2	1	1.07
GABA	2	2	2.3
GABA	2	2	1.05
GABA	2	1	1.2
GABA	2	1	0.23
GABA	2	1	0.54
GABA	2	1	0.3
GABA	2	2	0.5
GABA	2	1	1.4
GABA	2	1	0.9
GABA	2	1	1.7
GABA	2	1	0.4
GABA	2	2	0.2
GABA	2	2	0.8
GABA	2	2	0.5
GABA	2	2	0.7
GABA	2	1	1.2
GABA	2	2	0.4
GABA	2	1	0.7
GABA	2	1	2
GABA	2	2	0.5
GABA	2	2	0.5
GABA	2	2	0.6
GABA	2	1	0.8
GABA	2	1	0.3
GABA	3	2	0.5
GABA	3	1	0.69
GABA	3	2	0.44
GABA	3	1	0.35
GABA	3	2	0.04
GABA	3	2	1.63
GABA	3	2	0.41
GABA	3	1	0.74
GABA	3	2
GABA	3	2	1.73
GABA	3	2
GABA	3	1	1.15
GABA	3	2	0.11
GABA	3	2	1.2
GABA	3	2	0.7
GABA	3	1	0.81
GABA	3	1	1.3
GABA	3	1	0.8
GABA	3	2	0.1
GABA	3	2	0.4
GABA	3	1	0.2
GABA	3	2	0.1
GABA	3	2	0.9
GABA	3	2	0.4
GABA	3	1	1.2
GABA	3	1	0.6
GABA	3	1	0.2
GABA	3	1	0.2
GABA	3	2
GABA	3	2	0.2
GABA	3	1	0.3
GABA	3	1	0.4
GABA	3	1	1.1
GABA	3	2	1.3
GABA	3	1	0.9
GABA	3	1	2.2
GABA	3	2	0.2
GABA	3	2	0.8
GABA	3	2	0.1
GABA	5	2	0.065	0.088125
GABA	5	1
GABA	5	1	0.15	0.370625
GABA	5	1	0.11	0.220625
GABA	5	1	0.77	1.47812
GABA	5	1	1	1.68063
GABA	5	2	0.05	0.08
GABA	5	2	0.88	1.51188
GABA	5	1
GABA	5	1	1	2.18875
GABA	5	1
GABA	5	2	1.17	1.95562
GABA	5	2	0.04	0.04
GABA	5	2	0.3	0.525
GABA	5	2	0.5	0.7625
GABA	5	1	0.04	0.0475
GABA	5	1	0.95	1.83125
GABA	5	2	0.55	1.23125
GABA	5	1	0.04	0.04
GABA	5	2	0.2	0.3375
GABA	5	1	0.1	0.141667
GABA	5	1	0.1	0.18125
GABA	5	1	0.7	1.21875
GABA	5	1
GABA	5	1	0.45	0.60625
GABA	5	1	0.25	0.55
GABA	5	2	0.1	0.1
GABA	5	1
GABA	5	2
GABA	5	2	0.6	1.68125
GABA	5	1	0.25	0.38125
GABA	5	1	0.15	0.4125
GABA	5	1	0.6	2.05
GABA	5	1	2.05	5.69375
GABA	5	2	0.55	1.00625
GABA	5	1	0.4	0.74375
GABA	5	1	0.1	0.19375
GABA	5	1	0.75	1.41875
GABA	5	1	0.04	0.37
GABA/GAD	1	2	1.485	2.835
GABA/GAD	1	2	0.52	0.81875
GABA/GAD	1	2	0.64	2.50188
GABA/GAD	1	2	0.31	1.19875
GABA/GAD	1	1	2.015	4.38375
GABA/GAD	1	2	0.375	1.35312
GABA/GAD	1	1	0.705	2.12875
GABA/GAD	1	1	0.04	0.563125
GABA/GAD	1	2	0.48	1.965
GABA/GAD	1	2	0.765	1.86875
GABA/GAD	1	2	0.26	1.16375
GABA/GAD	1	1	1.145	2.7125
GABA/GAD	1	1	1.355	2.97812
GABA/GAD	1	2	0.945	1.795
GABA/GAD	1	1	0.84	1.27937
GABA/GAD	1	2	0.24	1.25375
GABA/GAD	1	1	0.965	2.64188
GABA/GAD	1	2	0.65	1.4325
GABA/GAD	1	2	1.3	5.2375
GABA/GAD	1	2	1.1	3.60625
GABA/GAD	1	1	0.7	1.81875
GABA/GAD	1	2	0.3	1.2875
GABA/GAD	2	2	1.64
GABA/GAD	2	2	0.31
GABA/GAD	2	1	1.41
GABA/GAD	2	2	0.35
GABA/GAD	2	2	1.11
GABA/GAD	2	2	0.18
GABA/GAD	2	1	0.55
GABA/GAD	2	1	0.66
GABA/GAD	2	1	0.24
GABA/GAD	2	2	0.37
GABA/GAD	2	2	0.4
GABA/GAD	2	1	1.59
GABA/GAD	2	2	0.7
GABA/GAD	2	2	1.61
GABA/GAD	2	2
GABA/GAD	2	1	0.48
GABA/GAD	2	1	1.06
GABA/GAD	2	1	0.77
GABA/GAD	2	1	1.2
GABA/GAD	2	2	1.1
GABA/GAD	2	2	0.7
GABA/GAD	2	1	0.6
GABA/GAD	3	1	0.8
GABA/GAD	3	1	0.2
GABA/GAD	3	2	1.17
GABA/GAD	3	1	0.3
GABA/GAD	3	1	0.9
GABA/GAD	3	2	0.53
GABA/GAD	3	2	0.43
GABA/GAD	3	2
GABA/GAD	3	2	1.63
GABA/GAD	3	1	0.75
GABA/GAD	3	1	0.6
GABA/GAD	3	1	0.96
GABA/GAD	3	1	0.95
GABA/GAD	3	1	0.96
GABA/GAD	3	2	0.8
GABA/GAD	3	2	0.4
GABA/GAD	3	1	0.6
GABA/GAD	3	1	0.4
GABA/GAD	3	1	1.7
GABA/GAD	3	2	0.8
GABA/GAD	3	2	0.8
GABA/GAD	3	2	0.2
GABA/GAD	5	2	0.065	0.11625
GABA/GAD	5	1	0.255	0.44125
GABA/GAD	5	1	0.65	1.37563
GABA/GAD	5	2	0.61	1.00375
GABA/GAD	5	1	1.225	1.80812
GABA/GAD	5	2
GABA/GAD	5	1	0.495	0.896875
GABA/GAD	5	1
GABA/GAD	5	1	0.35	1.12375
GABA/GAD	5	1	0.815	2.9625
GABA/GAD	5	1	1.03	1.87437
GABA/GAD	5	1	0.205	0.4825
GABA/GAD	5	2	1.4	3.04188
GABA/GAD	5	1	0.495	0.91875
GABA/GAD	5	2	0.2	0.266667
GABA/GAD	5	2	0.04	0.08375
GABA/GAD	5	1	0.1	0.19375
GABA/GAD	5	1	0.3	0.55
GABA/GAD	5	1	0.4	1.05625
GABA/GAD	5	1	0.65	1.34375
GABA/GAD	5	2	0.4	0.9375
GABA/GAD	5	1	0.3	0.61875
PLACEBO	1	1	0.4	0.756875
PLACEBO	1	1	0.695	1.18188
PLACEBO	1	1	0.16	0.71
PLACEBO	1	2	0.24	0.964375
PLACEBO	1	2	1.2	2.86313
PLACEBO	1	2	0.32	2.72875
PLACEBO	1	2	0.765	2.21563
PLACEBO	1	1	0.785	3.05375
PLACEBO	1	2	1.195	1.57375
PLACEBO	1	1	0.46	0.76375
PLACEBO	1	1	0.27	1.17375
PLACEBO	1	2	0.56	1.09563
PLACEBO	1	2	0.275	0.78125
PLACEBO	1	2	0.375	1.28687
PLACEBO	1	1	1.535	2.73687
PLACEBO	1	1	0.765	1.90938
PLACEBO	1	2	0.835	1.78
PLACEBO	1	1	0.32	0.9125
PLACEBO	1	2	0.21	1.0075
PLACEBO	1	1	0.775	3.00188
PLACEBO	1	2	0.625	1.04188
PLACEBO	1	2	0.35	1.0375
PLACEBO	1	2	0.7	1.3625
PLACEBO	1	1	1.15	2.74375
PLACEBO	1	2	1.3	4.20625
PLACEBO	1	2	0.15	0.73125
PLACEBO	1	2	0.1	0.54375
PLACEBO	1	1	0.75	2.53125
PLACEBO	1	2	1.3	2.69375
PLACEBO	1	2	3.15	6.5625
PLACEBO	2	2	0.88
PLACEBO	2	1	1.22
PLACEBO	2	1	0.27
PLACEBO	2	1	0.31
PLACEBO	2	2	3.11
PLACEBO	2	2	0.9
PLACEBO	2	1	0.58
PLACEBO	2	2	0.35
PLACEBO	2	2	0.35
PLACEBO	2	2	0.39
PLACEBO	2	1	0.76
PLACEBO	2	1	1.81
PLACEBO	2	1	0.08
PLACEBO	2	1	0.52
PLACEBO	2	2	1.54
PLACEBO	2	2	0.7
PLACEBO	2	1	0.48
PLACEBO	2	1	0.42
PLACEBO	2	1
PLACEBO	2	2	1
PLACEBO	2	1	0.4
PLACEBO	2	1	0.5
PLACEBO	2	2	0.7
PLACEBO	2	2	1.1
PLACEBO	2	2	1.2
PLACEBO	2	2	0.4
PLACEBO	2	1	0.1
PLACEBO	2	1	0.9
PLACEBO	2	1	1.1
PLACEBO	2	1	1.7
PLACEBO	3	1	0.88
PLACEBO	3	2	0.25
PLACEBO	3	2	0.31
PLACEBO	3	1	0.04
PLACEBO	3	1	0.71
PLACEBO	3	1	1.65
PLACEBO	3	2	0.16
PLACEBO	3	2	2.23
PLACEBO	3	2	1.22
PLACEBO	3	2	0.44
PLACEBO	3	1	0.46
PLACEBO	3	1	1.37
PLACEBO	3	2	0.38
PLACEBO	3	1	0.3
PLACEBO	3	2
PLACEBO	3	1	0.2
PLACEBO	3	1	0.2
PLACEBO	3	1	0.6
PLACEBO	3	1
PLACEBO	3	1	1.6
PLACEBO	3	1	0.2
PLACEBO	3	2	0.1
PLACEBO	3	1	0.1
PLACEBO	3	2	1.2
PLACEBO	3	2	0.9
PLACEBO	3	1	0.4
PLACEBO	3	1	0.4
PLACEBO	3	1	1
PLACEBO	3	1	0.8
PLACEBO	3	2	0.5
PLACEBO	5	1	0.8	1.07563
PLACEBO	5	1	0.355	0.586875
PLACEBO	5	1	0.075	0.164375
PLACEBO	5	1	0.115	0.795625
PLACEBO	5	2	0.505	1.01125
PLACEBO	5	2
PLACEBO	5	2	0.765	2.21563
PLACEBO	5	2	1.305	3.9325
PLACEBO	5	1	0.95	2.74625
PLACEBO	5	2	0.145	0.223125
PLACEBO	5	1	0.02	0.05875
PLACEBO	5	1
PLACEBO	5	2	0.35	0.4875
PLACEBO	5	2	0.2	0.4125
PLACEBO	5	2
PLACEBO	5	1	0.04	0.0625
PLACEBO	5	1	0.1	0.33125
PLACEBO	5	2	0.6	1.4125
PLACEBO	5	1
PLACEBO	5	2	0.95	2.975
PLACEBO	5	1	0.35	0.55625
PLACEBO	5	2	0.3	0.89375
PLACEBO	5	2	0.04	0.04
PLACEBO	5	2	1.4	3.95
PLACEBO	5	1	1.25	4.0625
PLACEBO	5	2	0.1	0.1625
PLACEBO	5	2	0.1	0.1375
PLACEBO	5	2	1.05	1.53125
PLACEBO	5	1	0.4	0.7125
PLACEBO	5	2	2.5	6.09375

## Sheet: Fig 3
			Figure 3a.	Figure 3b.
Study group	visit*	Sex male=1 female=2	HbgA1c%	IAA1c
GABA	1	2	7.4	8.56		Visit*
GABA	1	2	11.5	13.94		visit 1 = Baseline (before treatment)
GABA	1	1	14.1	16.46		visit 2 = 1 month
GABA	1	1	14.1	16.3		visit 3 = 5 months
GABA	1	1	11	13.76		visit 4 = 8 months
GABA	1	2	11.8	14.28		visit 5 = 12 months
GABA	1	2	10.1	11.46
GABA	1	1	11.6	14.32
GABA	1	2	14.3	16.98
GABA	1	2	14.7	16.9
GABA	1	2	14	16.08
GABA	1	1	14	17.44
GABA	1	1	10.4	11.24
GABA	1	1	11.5	13.94
GABA	1	1	13	15.96
GABA	1	2	7	8.48
GABA	1	2	6.6	8.04
GABA	1	1	8	11.12
GABA	1	1	11	13.56
GABA	1	1	12.4	13.88
GABA	1	2	10.8	13.32
GABA	1	1	7.7	9.78
GABA	1	1	9.7	12.34
GABA	1	2	11.5	14.26
GABA	1	2	8.1	8.54
GABA	1	2	14	17.28
GABA	1	2	10.2	13.24
GABA	1	1	9.5	12.66
GABA	1	1	11.3	12.18
GABA	1	1	14	17.32
GABA	1	1	8.3	10.46
GABA	1	1	14	15.56
GABA	1	2	14	16.56
GABA	1	2	11.3	14.5
GABA	1	1	12.3	14.22
GABA	1	1	6.4	8.36
GABA	1	1	12.2	15.72
GABA	1	2	10.7	13.22
GABA	1	2	6.3	6.3
GABA	2	2	6.8	7.16
GABA	2	2	6.7	9.14
GABA	2	1	7	8.72
GABA	2	1	7.1	8.06
GABA	2	2	6.5	9.38
GABA	2	1	6.2	8.6
GABA	2	2	6.8	8.16
GABA	2	1	5.4	8.12
GABA	2	1
GABA	2	1
GABA	2	1	6.2	7.52
GABA	2	1	10	13.08
GABA	2	1	7.7	8.9
GABA	2	2	7.6	9.92
GABA	2	1	7	9.8
GABA	2	2
GABA	2	2	6.2	7.6
GABA	2	1	8	10.88
GABA	2	1	8	10.52
GABA	2	1	7.5	9.38
GABA	2	1	6.9	9.42
GABA	2	2	8	10.64
GABA	2	1	6.6	8.2
GABA	2	1
GABA	2	1	6.5	6.94
GABA	2	1	6.1	8.82
GABA	2	2
GABA	2	2	7	10.28
GABA	2	2	7.8	8.6
GABA	2	2	6.4	9.56
GABA	2	1	6.3	7.98
GABA	2	2	7.8	8.76
GABA	2	1	10.7	13.14
GABA	2	1	7.9	11.06
GABA	2	2	7.5	9.22
GABA	2	2	5.9	7.54
GABA	2	2
GABA	2	1	6.5	7.74
GABA	2	1	6.3	6.3
GABA	3	2	7.9	8.272
GABA	3	1	5.2	7.76
GABA	3	2	6.1	7.38
GABA	3	1	6.4	7.32
GABA	3	2	5.3	8.02
GABA	3	2	6.2	8.72
GABA	3	2	8.7	10.14
GABA	3	1	5.4	7.8
GABA	3	2
GABA	3	2	6.2	8.24
GABA	3	2
GABA	3	1	6.1	8.34
GABA	3	2
GABA	3	2	7	8.52
GABA	3	2	8.9	11.06
GABA	3	1	8.1	11.06
GABA	3	1	6.6	8.16
GABA	3	1	5.6	8.16
GABA	3	2	7.6	10.16
GABA	3	2
GABA	3	1	7.4	9.88
GABA	3	2	6.9	10.66
GABA	3	2	7.8	8.56
GABA	3	2	9.6	12.48
GABA	3	1	9.7	10.5
GABA	3	1	7.1	9.66
GABA	3	1	7.3	10.06
GABA	3	1	7.4	11.28
GABA	3	2
GABA	3	2	6.2	9.28
GABA	3	1	8.5	10.1
GABA	3	1	6.8	8.04
GABA	3	1	6.9	9.46
GABA	3	2	5.8	8.88
GABA	3	1
GABA	3	1	5.1	6.46
GABA	3	2	8.9	11.94
GABA	3	2	6.1	7.26
GABA	3	2	7.9	10.06
GABA	4	2	7.9	8.98
GABA	4	1
GABA	4	1	7.8	9.32
GABA	4	1	6.9	8.34
GABA	4	1	5.4	8.2
GABA	4	1	8.7	11.22
GABA	4	2	7.3	9.94
GABA	4	2	6.1	6.1
GABA	4	1
GABA	4	1	6.8	8.88
GABA	4	1
GABA	4	2	7.2	9.36
GABA	4	2	8	9.92
GABA	4	2	7.2	9.2
GABA	4	2	10.3	12.46
GABA	4	1
GABA	4	1	6.2	7.84
GABA	4	2	8.7	11.46
GABA	4	1	7.4	10.28
GABA	4	2	7.6	10.44
GABA	4	1	7.1	9.78
GABA	4	1
GABA	4	1	7.3	8.38
GABA	4	1	8.9	12.3
GABA	4	1	11.5	15.5
GABA	4	1	7.2	9.72
GABA	4	2	7.2	10.08
GABA	4	1	7.1	10.18
GABA	4	2
GABA	4	2	6.8	9.6
GABA	4	1	9.1	10.82
GABA	4	1	7.2	8.36
GABA	4	1	7.2	9.8
GABA	4	1	6	9
GABA	4	2	7.8	9.72
GABA	4	1	6.4	7.84
GABA	4	1	8	11.52
GABA	4	1	7.3	8.74
GABA	4	1	6.9	8.54
GABA	5	2	9.4	10.44
GABA	5	2
GABA	5	2	8.7	10.58
GABA	5	2	7	8.88
GABA	5	1	6.9	9.62
GABA	5	2	9.1	12.14
GABA	5	1	8	11.28
GABA	5	1	7.4	7.4
GABA	5	2
GABA	5	2	7.4	9.36
GABA	5	2
GABA	5	1	7.4	9.76
GABA	5	1	7.9	10.34
GABA	5	2	7.8	10.68
GABA	5	1	9.7	12.14
GABA	5	2	8.3	11.86
GABA	5	1	6.5	8.46
GABA	5	2	8.3	11.42
GABA	5	2	6.9	9.74
GABA	5	2	7.6	10.8
GABA	5	1	7.6	10.08
GABA	5	2	7.1	11.5
GABA	5	2	8.2	9.72
GABA	5	2
GABA	5	1	10.6	16.2
GABA	5	2	6.5	9.58
GABA	5	2	8.4	11.2
GABA	5	2
GABA	5	1
GABA	5	1	7.3	9.94
GABA	5	1	9.8	11.88
GABA	5	2	6.8	8.2
GABA	5	2	7.1	9.42
GABA	5	1	5.8	8.92
GABA	5	2	8.2	10.8
GABA	5	2	6.6	8.2
GABA	5	2	8.4	11.76
GABA	5	1	8	10.04
GABA	5	1	6.7	9.3
GABA/GAD	1	1	7.8	9.44
GABA/GAD	1	1	14.1	18.06
GABA/GAD	1	2	8.9	10.26
GABA/GAD	1	2	9.1	10.66
GABA/GAD	1	1	8.7	10.58
GABA/GAD	1	1	10.3	12.02
GABA/GAD	1	1	10.7	12.74
GABA/GAD	1	2	14.1	16.66
GABA/GAD	1	1	12.8	15.56
GABA/GAD	1	1	10.8	13.84
GABA/GAD	1	2	9.6	11.64
GABA/GAD	1	2	9.5	11.94
GABA/GAD	1	2	6.6	6.72
GABA/GAD	1	2	14	16.88
GABA/GAD	1	1	11	13.56
GABA/GAD	1	1	8.9	10.9
GABA/GAD	1	1	10.3	10.54
GABA/GAD	1	1	10	12.12
GABA/GAD	1	1	10.9	11.18
GABA/GAD	1	2	8.2	10.64
GABA/GAD	1	2	9.3	10.66
GABA/GAD	1	1	14	14.76
GABA/GAD	2	1	7.1	8.7
GABA/GAD	2	1	6.9	8.74
GABA/GAD	2	2	5	6.16
GABA/GAD	2	2	7.3	7.9
GABA/GAD	2	2	6.1	7.94
GABA/GAD	2	2	6.9	8.02
GABA/GAD	2	1	6.2	7.84
GABA/GAD	2	1
GABA/GAD	2	2
GABA/GAD	2	1	7.2	9
GABA/GAD	2	2	6.1	7.98
GABA/GAD	2	1	8.4	10.52
GABA/GAD	2	1	6.3	6.42
GABA/GAD	2	1	7.7	10.26
GABA/GAD	2	1	6.7	8.86
GABA/GAD	2	1
GABA/GAD	2	1	8.2	8.44
GABA/GAD	2	2	6.1	8.22
GABA/GAD	2	1
GABA/GAD	2	2
GABA/GAD	2	2
GABA/GAD	2	1	7.7	8.46
GABA/GAD	3	1	7.1	8.94
GABA/GAD	3	1	6.2	8.04
GABA/GAD	3	1	5.4	6.56
GABA/GAD	3	2	6	6.6
GABA/GAD	3	1	5.6	7.4
GABA/GAD	3	1	6	7.08
GABA/GAD	3	1	6.3	7.9
GABA/GAD	3	1
GABA/GAD	3	2	6.5	7.62
GABA/GAD	3	2	6.3	6.54
GABA/GAD	3	2	6.1	7.74
GABA/GAD	3	2	8.7	10.98
GABA/GAD	3	1	5.9	6.02
GABA/GAD	3	2	6.8	9.12
GABA/GAD	3	1	6.7	9.26
GABA/GAD	3	1	8.1	9.9
GABA/GAD	3	2	8	9.52
GABA/GAD	3	2	5.8	7.76
GABA/GAD	3	2	5.5	5.62
GABA/GAD	3	1	6.3	7.54
GABA/GAD	3	1	6.3	7.18
GABA/GAD	3	2	8.2	9.2
GABA/GAD	4	1	8.3	10.42
GABA/GAD	4	2	7.1	8.94
GABA/GAD	4	1	6.1	7.26
GABA/GAD	4	2	6.3	7.18
GABA/GAD	4	2	5.8	7.52
GABA/GAD	4	2	6.5	7.66
GABA/GAD	4	1	7	8.56
GABA/GAD	4	2
GABA/GAD	4	2	8.6	9.68
GABA/GAD	4	2	5.8	6.28
GABA/GAD	4	1	6.1	7.38
GABA/GAD	4	2	13	15.4
GABA/GAD	4	2	6.2	6.32
GABA/GAD	4	2	7.3	9.62
GABA/GAD	4	1	6.2	8.2
GABA/GAD	4	1	7.7	9.5
GABA/GAD	4	1	8.7	10.66
GABA/GAD	4	2	6.1	8.02
GABA/GAD	4	2	8.2	9.76
GABA/GAD	4	1	7.6	9.44
GABA/GAD	4	2	5.8	6.72
GABA/GAD	4	2	7.9	9.14
GABA/GAD	5	2	7.9	11.26
GABA/GAD	5	1	6.7	8.66
GABA/GAD	5	1	6.1	7.22
GABA/GAD	5	1	6.5	7.5
GABA/GAD	5	1	6.5	8.14
GABA/GAD	5	2
GABA/GAD	5	2	11	12.96
GABA/GAD	5	1
GABA/GAD	5	1	7.7	10.26
GABA/GAD	5	1	5.7	6.62
GABA/GAD	5	2
GABA/GAD	5	1	10.1	13.5
GABA/GAD	5	1	6.9	7.02
GABA/GAD	5	2	8.1	11.06
GABA/GAD	5	2	6.8	10.12
GABA/GAD	5	2	9	10.84
GABA/GAD	5	2	9	10.56
GABA/GAD	5	1	7.1	8.98
GABA/GAD	5	1	8.4	10.36
GABA/GAD	5	1	7.1	9.34
GABA/GAD	5	1	5.3	6.26
GABA/GAD	5	1	7.7	9.18
PLACEBO	1	2	14.1	16.98
PLACEBO	1	2	8.5	11.3
PLACEBO	1	1	10.7	12.26
PLACEBO	1	1	10.7	13.7
PLACEBO	1	1	7.5	8.7
PLACEBO	1	2	12.2	14.92
PLACEBO	1	2	14.1	16.62
PLACEBO	1	2	11.8	14.8
PLACEBO	1	2	8.9	10.5
PLACEBO	1	1	12.4	13.28
PLACEBO	1	1	6	7.12
PLACEBO	1	2	7.8	9.52
PLACEBO	1	1	14	15.64
PLACEBO	1	2	11	13.96
PLACEBO	1	1	11.2	14.92
PLACEBO	1	1	8.9	10.1
PLACEBO	1	1	14	16.92
PLACEBO	1	1	13	15.36
PLACEBO	1	1	10	12.56
PLACEBO	1	1	9	10.84
PLACEBO	1	2	14	15.76
PLACEBO	1	1	14	17.36
PLACEBO	1	2	11.9	14.66
PLACEBO	1	2	8.3	9.94
PLACEBO	1	1	13.3	16.06
PLACEBO	1	1	12.1	15.06
PLACEBO	1	1	12.3	14.78
PLACEBO	1	1	9.6	12.24
PLACEBO	1	2	14	17.04
PLACEBO	1	1	6.5	6.5
PLACEBO	2	1	8.4	10.48
PLACEBO	2	1	7.5	9.66
PLACEBO	2	1	7.8	8.84
PLACEBO	2	2	6.5	9.14
PLACEBO	2	2	6.5	7.42
PLACEBO	2	2	6.1	8.66
PLACEBO	2	2
PLACEBO	2	1	6.2	8
PLACEBO	2	2	6.2	7
PLACEBO	2	1	7.4	7.8
PLACEBO	2	1	6	7.12
PLACEBO	2	2
PLACEBO	2	2	6.8	8.16
PLACEBO	2	2	6.1	8.9
PLACEBO	2	1	6.5	10.06
PLACEBO	2	1
PLACEBO	2	2
PLACEBO	2	1
PLACEBO	2	2
PLACEBO	2	1	5.7	7.5
PLACEBO	2	2	8.4	9.96
PLACEBO	2	2	7.1	10.06
PLACEBO	2	2	7.5	10.22
PLACEBO	2	1	7.3	8.98
PLACEBO	2	2	5.7	8.34
PLACEBO	2	2	7.8	9.52
PLACEBO	2	2	7.4	9.32
PLACEBO	2	1
PLACEBO	2	2	6.9	9.94
PLACEBO	2	2	7	7.44
PLACEBO	3	2	5.8	6.028
PLACEBO	3	1	7.4	9.44
PLACEBO	3	1	6.8	8.68
PLACEBO	3	1	4.5	6.66
PLACEBO	3	2	6.2	7.16
PLACEBO	3	2	5.7	8.1
PLACEBO	3	1	7	8.72
PLACEBO	3	2	6.5	8.18
PLACEBO	3	2	5.6	5.8
PLACEBO	3	2	8.2	9.04
PLACEBO	3	1	6	7.32
PLACEBO	3	1	6.3	7.7
PLACEBO	3	1	6.4	7.4
PLACEBO	3	1	5.6	8
PLACEBO	3	2
PLACEBO	3	2	7	9.6
PLACEBO	3	1	8.5	11.74
PLACEBO	3	1	5.3	6.7
PLACEBO	3	1
PLACEBO	3	2	5.9	6.82
PLACEBO	3	1	7.9	9.9
PLACEBO	3	1	5.2	7.72
PLACEBO	3	2	6.6	9.96
PLACEBO	3	2	5.8	7.48
PLACEBO	3	2
PLACEBO	3	2	7.9	9.66
PLACEBO	3	1	6.7	9.14
PLACEBO	3	1	5.7	7.62
PLACEBO	3	1	7.5	10.26
PLACEBO	3	1	5.6	5.6
PLACEBO	4	1	6.3	6.42
PLACEBO	4	2	7.5	9.58
PLACEBO	4	2	7.6	9.52
PLACEBO	4	1
PLACEBO	4	1	7.2	8.2
PLACEBO	4	1	6.4	7.72
PLACEBO	4	2	9.1	11.14
PLACEBO	4	2	6.3	7.98
PLACEBO	4	2	5.4	5.4
PLACEBO	4	2	8.2	9.08
PLACEBO	4	1	6.5	7.74
PLACEBO	4	1	11.3	12.86
PLACEBO	4	2	6.8	7.24
PLACEBO	4	1	5.8	8.32
PLACEBO	4	2
PLACEBO	4	1	7	10.2
PLACEBO	4	1	9.9	13.22
PLACEBO	4	1
PLACEBO	4	1
PLACEBO	4	1	5.9	7.42
PLACEBO	4	1
PLACEBO	4	2	5.7	8.18
PLACEBO	4	1	6.5	9.22
PLACEBO	4	2	5.9	7.54
PLACEBO	4	2	5.8	7.72
PLACEBO	4	1	9.1	11.18
PLACEBO	4	1
PLACEBO	4	1	6.3	8.38
PLACEBO	4	1	7.7	10.54
PLACEBO	4	2	5.5	5.5
PLACEBO	5	1	8.2	8.88
PLACEBO	5	1	9.1	11.5
PLACEBO	5	1	7.7	9.82
PLACEBO	5	1	5.1	6.74
PLACEBO	5	2	6.5	7.7
PLACEBO	5	2
PLACEBO	5	2	9.5	11.86
PLACEBO	5	2	6.1	7.7
PLACEBO	5	1	5.7	5.7
PLACEBO	5	2	8.2	10.04
PLACEBO	5	1	6.8	9.68
PLACEBO	5	1
PLACEBO	5	2	6.7	7.18
PLACEBO	5	2	5.9	9.1
PLACEBO	5	2
PLACEBO	5	1	6.7	10.18
PLACEBO	5	1	9.7	13.26
PLACEBO	5	2	6.4	7.72
PLACEBO	5	1
PLACEBO	5	2	6	7.68
PLACEBO	5	1	7.3	9.58
PLACEBO	5	2	6.7	8.9
PLACEBO	5	2	6.6	10.4
PLACEBO	5	2	5.7	7.14
PLACEBO	5	1	5.9	7.9
PLACEBO	5	2	7.9	10.54
PLACEBO	5	2	9.4	11.2
PLACEBO	5	2	7	8.52
PLACEBO	5	1	10.9	13.82
PLACEBO	5	2	5.8	5.8

## Sheet: Fig 4
			Fig 4a.	Figure 4b.
Study group	visit*	Sex male=1 female=2	fasting glucagon pg/ml	AUC glucagon pg/ml/min
GABA	1	2	57.1	61.9188		Visit*
GABA	1	2	68.1	87.3125		visit 1 = Baseline (before treatment)
GABA	1	1	50.75	59.3188		visit 2 = 1 month
GABA	1	1	50.6	70.1562		visit 3 = 5 months
GABA	1	1	58.75	75.3312		visit 5 = 12 months
GABA	1	2	53.65	69.0563
GABA	1	2	47.85	57.2313
GABA	1	1	71.3
GABA	1	2	77.05	90.0062
GABA	1	2	61.95	75.9167
GABA	1	2	74.4	86.5375
GABA	1	1	68.7	51.675
GABA	1	1	84.4	102.606
GABA	1	1	48.7	46.15
GABA	1	1	58.55	71.9437
GABA	1	2	59.45	65.7125
GABA	1	2	54.4	67.8812
GABA	1	1	60.7	88.6063
GABA	1	1	57.8	79.3812
GABA	1	1	52.4	63.175
GABA	1	2	64.65	86.1813
GABA	1	1	67.25	81.8937
GABA	1	1	69.15	108.037
GABA	1	2	93.15	123.906
GABA	1	2	109.5	126.188
GABA	1	2	62.95	77.5312
GABA	1	2	53.635	24.2469
GABA	1	1	60.25	93.95
GABA	1	1	63.35	66.275
GABA	1	1	64.85	80.125
GABA	1	1	42.15	64.175
GABA	1	1	57	84.3375
GABA	1	2	94.95	91.7125
GABA	1	2	45.8	58.025
GABA	1	1	64.2	75.4938
GABA	1	1	65.65	94.5438
GABA	1	1	84	109.725
GABA	1	2	112.15	149.192
GABA	1	2	57.6	78.575
GABA	2	2	57.2
GABA	2	2	52.7
GABA	2	1	57.9
GABA	2	1	75.6
GABA	2	2	40.8
GABA	2	1	50.7
GABA	2	2	66.4
GABA	2	1	80
GABA	2	1	72.6
GABA	2	1	56.6
GABA	2	1	82.5
GABA	2	1	89.7
GABA	2	1	65.1
GABA	2	2	58
GABA	2	1	84.4
GABA	2	2	60
GABA	2	2	52.3
GABA	2	1	66.1
GABA	2	1	79.5
GABA	2	1	62.4
GABA	2	1	62.4
GABA	2	2	52.1
GABA	2	1	68.5
GABA	2	1	73.8
GABA	2	1	89.5
GABA	2	1	68.5
GABA	2	2	54.7
GABA	2	2	63.9
GABA	2	2	109.8
GABA	2	2	47.5
GABA	2	1	54.3
GABA	2	2	58.8
GABA	2	1	62.2
GABA	2	1	55.8
GABA	2	2	52.2
GABA	2	2	74.6
GABA	2	2	93.7
GABA	2	1	87.3
GABA	2	1	96.5
GABA	3	2	55.5
GABA	3	1	60.4
GABA	3	2	44.1
GABA	3	1	52
GABA	3	2	77.9
GABA	3	2	65
GABA	3	2	80.6
GABA	3	1	79.8
GABA	3	2
GABA	3	2	85.5
GABA	3	2
GABA	3	1
GABA	3	2	86.5
GABA	3	2	66.8
GABA	3	2	82.1
GABA	3	1	66.2
GABA	3	1	90.6
GABA	3	1	84.1
GABA	3	2	69.3
GABA	3	2	62
GABA	3	1	73.5
GABA	3	2	59.2
GABA	3	2	65.4
GABA	3	2	85.7
GABA	3	1	91.3
GABA	3	1	70.1
GABA	3	1	75.84
GABA	3	1	75
GABA	3	2
GABA	3	2	62.2
GABA	3	1	50.8
GABA	3	1	97.6
GABA	3	1	69.6
GABA	3	2	48.6
GABA	3	1	59.9
GABA	3	1	70
GABA	3	2	121.5
GABA	3	2	78.3
GABA	3	2	82
GABA	5	2	71.9	68.025
GABA	5	1
GABA	5	1	58.3	73.975
GABA	5	1	57.45	56.1562
GABA	5	1	52.7	67.9938
GABA	5	1	54.75	64.9062
GABA	5	2	46.55	58.8438
GABA	5	2	80.35	107.644
GABA	5	1
GABA	5	1	62.05	75.3625
GABA	5	1
GABA	5	2	67.1	38.25
GABA	5	2	77	158.344
GABA	5	2	63.15	99.5125
GABA	5	2	64.3	106.269
GABA	5	1	62.2	78.7313
GABA	5	1	75	99.6375
GABA	5	2	64.75	100.694
GABA	5	1	40.55	61.0875
GABA	5	2	62.85	88.3
GABA	5	1	68.75	115.125
GABA	5	1	70.7	106.875
GABA	5	1	74.75	118.4
GABA	5	1
GABA	5	1	103.8	124.531
GABA	5	1	55.95	86.95
GABA	5	2	70.98	100.509
GABA	5	1
GABA	5	2
GABA	5	2	56.65	82.5375
GABA	5	1	58.25	78.4625
GABA	5	1	56.3	71.8
GABA	5	1	58.85	95.025
GABA	5	1	48.75	70.6562
GABA	5	2	58.05	78.9437
GABA	5	1	91.95	98.2062
GABA	5	1	91.05	115.55
GABA	5	1	99.1	135.863
GABA	5	1	135.55	124.275
GABA/GAD	1	2	39.05	50.3125
GABA/GAD	1	2	43.25	51.1375
GABA/GAD	1	2	47.75	58.0438
GABA/GAD	1	2	54.65	77.2562
GABA/GAD	1	1	57.85	58.8563
GABA/GAD	1	2	52.7	67.9188
GABA/GAD	1	1	82.85	63.2062
GABA/GAD	1	1	81.9	89.0438
GABA/GAD	1	2	48.2	59.3687
GABA/GAD	1	2	63.55	68.4375
GABA/GAD	1	2	59.45	86.15
GABA/GAD	1	1	62.55	92.5062
GABA/GAD	1	1	50.1	0
GABA/GAD	1	2	47.15	64.3937
GABA/GAD	1	1	52.3	62.7437
GABA/GAD	1	2	53.1	56.8937
GABA/GAD	1	1	90.95	85.85
GABA/GAD	1	2	103.8	125.417
GABA/GAD	1	2	69.65	104.494
GABA/GAD	1	2	75.85	94.4938
GABA/GAD	1	1	52.45	69.725
GABA/GAD	1	2	55.25	69.8063
GABA/GAD	2	2	68.8
GABA/GAD	2	2	37.2
GABA/GAD	2	1	68.6
GABA/GAD	2	2	70.4
GABA/GAD	2	2	49.6
GABA/GAD	2	2	57
GABA/GAD	2	1	67.2
GABA/GAD	2	1	84.1
GABA/GAD	2	1	50.4
GABA/GAD	2	2	75.4
GABA/GAD	2	2	65.9
GABA/GAD	2	1	92.5
GABA/GAD	2	2	49.4
GABA/GAD	2	2	45.6
GABA/GAD	2	2
GABA/GAD	2	1	52.4
GABA/GAD	2	1	46.7
GABA/GAD	2	1	80.9
GABA/GAD	2	1	77.8
GABA/GAD	2	2	85.3
GABA/GAD	2	2	39.4
GABA/GAD	2	1	53.8
GABA/GAD	3	1	52.6
GABA/GAD	3	1	47.8
GABA/GAD	3	2	69.2
GABA/GAD	3	1	68
GABA/GAD	3	1	52.1
GABA/GAD	3	2	67.1
GABA/GAD	3	2	70.6
GABA/GAD	3	2
GABA/GAD	3	2	56.5
GABA/GAD	3	1	49
GABA/GAD	3	1	60.3
GABA/GAD	3	1	74.5
GABA/GAD	3	1
GABA/GAD	3	1	47.6
GABA/GAD	3	2	52.3
GABA/GAD	3	2	58.5
GABA/GAD	3	1	52.9
GABA/GAD	3	1	88.6
GABA/GAD	3	1	77.2
GABA/GAD	3	2	79.9
GABA/GAD	3	2	50.8
GABA/GAD	3	2	55
GABA/GAD	5	2	44.4	59.3
GABA/GAD	5	1	43.7	64.5438
GABA/GAD	5	1	57.2	54.7375
GABA/GAD	5	2	68.25	73.925
GABA/GAD	5	1	58.15	62.7313
GABA/GAD	5	2
GABA/GAD	5	1	85.9	126.506
GABA/GAD	5	1
GABA/GAD	5	1	50.25	73.75
GABA/GAD	5	1	52.8	55.6187
GABA/GAD	5	1	63.15	87.4375
GABA/GAD	5	1	59.25	78.375
GABA/GAD	5	2	50.6	39.0063
GABA/GAD	5	1	40	74.6063
GABA/GAD	5	2	64.6	60.75
GABA/GAD	5	2	53.25	65.275
GABA/GAD	5	1	59.6	79.8375
GABA/GAD	5	1	94.8	122.244
GABA/GAD	5	1	95.05	146.769
GABA/GAD	5	1	68.1	94.2938
GABA/GAD	5	2	60.05	77.7188
GABA/GAD	5	1	53.85	104.688
PLACEBO	1	1	52.15	56.8312
PLACEBO	1	1	50.6	70.1562
PLACEBO	1	1	43.9	69.6437
PLACEBO	1	2	43.05	59.4937
PLACEBO	1	2	78.7	85.9625
PLACEBO	1	2	70.65	77.8375
PLACEBO	1	2	51.5	72.3937
PLACEBO	1	1	52.9	74.05
PLACEBO	1	2	61.05	58.825
PLACEBO	1	1	48.5	72.2562
PLACEBO	1	1	48.3	67.4062
PLACEBO	1	2	78.4	83.0812
PLACEBO	1	2	53.45	66.7812
PLACEBO	1	2	73	81.075
PLACEBO	1	1	55.35	61.8937
PLACEBO	1	1	55.2	79.2562
PLACEBO	1	2	56.6	83.3187
PLACEBO	1	1	71.65	69.625
PLACEBO	1	2	61.7	66.8438
PLACEBO	1	1	81.6	117.112
PLACEBO	1	2	80.95	90.4562
PLACEBO	1	2	70	88.7625
PLACEBO	1	2	90.3	129.287
PLACEBO	1	1	51.7	71.3875
PLACEBO	1	2	58.9	76.5625
PLACEBO	1	2	56.5	60.7875
PLACEBO	1	2	54.7	63.9562
PLACEBO	1	1	92.15	93.7562
PLACEBO	1	2	60.25	81.4688
PLACEBO	1	2	74.9	106.875
PLACEBO	2	2	65.5
PLACEBO	2	1	66.4
PLACEBO	2	1	61.2
PLACEBO	2	1	44.9
PLACEBO	2	2	65.8
PLACEBO	2	2	75.2
PLACEBO	2	1	55.2
PLACEBO	2	2	56.1
PLACEBO	2	2	52.3
PLACEBO	2	2	56.7
PLACEBO	2	1	54.9
PLACEBO	2	1	70.8
PLACEBO	2	1	34
PLACEBO	2	1	89.4
PLACEBO	2	2	54.7
PLACEBO	2	2	62.7
PLACEBO	2	1	61.4
PLACEBO	2	1	49
PLACEBO	2	1
PLACEBO	2	2	71
PLACEBO	2	1	75.4
PLACEBO	2	1	67.4
PLACEBO	2	2	96.1
PLACEBO	2	2	64.8
PLACEBO	2	2	63.9
PLACEBO	2	2	49
PLACEBO	2	1	42.2
PLACEBO	2	1	56.5
PLACEBO	2	1	73.2
PLACEBO	2	1	76.7
PLACEBO	3	1	73.3
PLACEBO	3	2	56.8
PLACEBO	3	2	61
PLACEBO	3	1	74.5
PLACEBO	3	1	57.2
PLACEBO	3	1	93.5
PLACEBO	3	2	65.1
PLACEBO	3	2	79
PLACEBO	3	2	60.6
PLACEBO	3	2	70
PLACEBO	3	1	69.2
PLACEBO	3	1	72.7
PLACEBO	3	2	50.5
PLACEBO	3	1	70.3
PLACEBO	3	2
PLACEBO	3	1	50.3
PLACEBO	3	1	71.3
PLACEBO	3	1	54.9
PLACEBO	3	1
PLACEBO	3	1	94.5
PLACEBO	3	1	57.3
PLACEBO	3	2	83.9
PLACEBO	3	1	103
PLACEBO	3	2	66.9
PLACEBO	3	2	44
PLACEBO	3	1	60.6
PLACEBO	3	1	59
PLACEBO	3	1	61.7
PLACEBO	3	1	74.6
PLACEBO	3	2	93
PLACEBO	5	1	82.45	115.287
PLACEBO	5	1	57.45	73.375
PLACEBO	5	1	75.7	94.0875
PLACEBO	5	1	57	63.8375
PLACEBO	5	2	64.25	82.55
PLACEBO	5	2
PLACEBO	5	2	83.35	129.256
PLACEBO	5	2	50.4	65.925
PLACEBO	5	1	67.3	61.4
PLACEBO	5	2	71.9	82.1063
PLACEBO	5	1	51.9	64.8125
PLACEBO	5	1
PLACEBO	5	2	45.7	56.7687
PLACEBO	5	2	69.65	116.438
PLACEBO	5	2
PLACEBO	5	1	52.55	75.5438
PLACEBO	5	1	64.2	123.056
PLACEBO	5	2	79.45	81.9375
PLACEBO	5	1
PLACEBO	5	2	122.25	155.556
PLACEBO	5	1	114.35	162.119
PLACEBO	5	2	90.95	125.981
PLACEBO	5	2	113.1	145.463
PLACEBO	5	2	86.05	99.4437
PLACEBO	5	1	53.75	81.3375
PLACEBO	5	2	55.55	69.7188
PLACEBO	5	2	47.8	86.8563
PLACEBO	5	2	81.25	101.938
PLACEBO	5	1	75.1	92.4437
PLACEBO	5	2	88.6	118.081

## Sheet: Table 1
Table 1:Baseline participant characteristics	Study group	Sex Male (1) Female(2)	DKA at diagnosis 1(yes)	BMI percentile 0 = ≤25% 1= 26-50% 2= 51-75% 3= 76-100%	Total daily insulin unit/kg/day)	HbA1c (%)	IDAA1c	GAD65 antibody 1(yes)	ICA512 antibody 1(yes)	ZnT8 antibody 1(yes)	Number of positive diabetes antibodies	c-peptide fasting (ng/ml)	c-peptide AUC (ng/ml/min)	glucagon fasting (pg/ml)	glucagon AUC pg/ml/min	Age group 4-8yr (1) 9-11yr(2) 14-18yr(3)	Number of Days from diagnosis to enrollment
	GABA	2	0	3	0.29	7.4	8.56	1				0.195	0.77375	57.1	61.9188	1	11
	GABA	2	0	3	0.61	11.5	13.94	0	1	1	2	1.24	3.3	68.1	87.3125	3	15
	GABA/GAD	2	0	3	0.41	7.8	9.44	1				1.485	2.835	39.05	50.3125	2	19
	PLACEBO	1	1	0	0.72	14.1	16.98	1	1	1	3	0.4	0.756875	52.15	56.8312	2	8
	GABA/GAD	2	0	0	0.99	14.1	18.06	1	1	1	3	0.52	0.81875	43.25	51.1375	1	20
	GABA	1	1	1	0.59	14.1	16.46	0	1	1	2	0.215	0.97375	50.75	59.3188	2	29
	GABA/GAD	1	0	3	0.34	8.9	10.26	1	0	0	1	0.64	2.50188	47.75	58.0438	3	35
	PLACEBO	1	0	2	0.7	8.5	11.3	1	1	1	3	0.695	1.18188	50.6	70.1562	1	12
	GABA	1	1	3	0.55	14.1	16.3	1	0	1	2	0.145	0.658125	50.6	70.1562	1	22
	PLACEBO	1	0	3	0.39	10.7	12.26	1		1		0.16	0.71	43.9	69.6437	1	19
	GABA/GAD	1	0	1	0.39	9.1	10.66	1	1	1	3	0.31	1.19875	54.65	77.2562	1	23
	PLACEBO	1	1	2	0.75	10.7	13.7	1	1	1	3	0.24	0.964375	43.05	59.4937	3	25
	GABA/GAD	2	0	2	0.47	8.7	10.58	1	0	1	2	2.015	4.38375	57.85	58.8563	2	37
	PLACEBO	2	0	3	0.3	7.5	8.7	1	1	1	3	1.2	2.86313	78.7	85.9625	1	31
	GABA	1	1	3	0.69	11	13.76	0	1	1	2	2.195	4.01	58.75	75.3312	2	32
	PLACEBO	2	0	2	0.68	12.2	14.92	1	0	1	2	0.32	2.72875	70.65	77.8375	2	14
	PLACEBO	2	0	2	0.63	14.1	16.62	1	1	1	3	0.765	2.21563	51.5	72.3937	2	21
	GABA/GAD	1	0	0	0.43	10.3	12.02	1	1	1	3	0.375	1.35312	52.7	67.9188	2	15
	GABA	2	0	3	0.62	11.8	14.28	1		1		1.615	3.79438	53.65	69.0563	2	22
	GABA	2	0	3	0.34	10.1	11.46	1	1	1	3	0.565	1.60187	47.85	57.2313	1	19
	GABA/GAD	2	1	3	0.51	10.7	12.74	1		1		0.705	2.12875	82.85	63.2062	2	19
	GABA	1	0	2	0.68	11.6	14.32	0	1	0	1	0.29	1.62813	71.3	0	3	26
	GABA/GAD	1	1	2	0.64	14.1	16.66	1	1	0	2	0.04	0.563125	81.9	89.0438	1	27
	PLACEBO	2	0	3	0.75	11.8	14.8	0	1	1	2	0.785	3.05375	52.9	74.05	2	35
	PLACEBO	1	0	3	0.4	8.9	10.5	1	1	1	3	1.195	1.57375	61.05	58.825	2	35
	GABA/GAD	1	0	1	0.69	12.8	15.56	1				0.48	1.965	48.2	59.3687	2	26
	GABA	2	0	2	0.67	14.3	16.98	1		1		0.055	0.198125	77.05	90.0062	3	24
	GABA/GAD	1	1	2	0.76	10.8	13.84	1	1	1	3	0.765	1.86875	63.55	68.4375	1	19
	PLACEBO	2	1	0	0.22	12.4	13.28	1		1		0.46	0.76375	48.5	72.2562	1	30
	GABA/GAD	1	0	3	0.51	9.6	11.64	1	1	1	3	0.26	1.16375	59.45	86.15	2	25
	GABA	2	1	2	0.55	14.7	16.9	1	1	1	3	1.28	2.69583	61.95	75.9167	2	35
	GABA	2	0	1	0.52	14	16.08	1	1	1	3	0.19	0.720625	74.4	86.5375	1	26
	PLACEBO	1	0	3	0.28	6	7.12	1	1	0	2	0.27	1.17375	48.3	67.4062	1	23
	GABA/GAD	1	0	2	0.61	9.5	11.94	1		1		1.145	2.7125	62.55	92.5062	3	32
	GABA	1	0	3	0.86	14	17.44	1				0.485	1.35625	68.7	51.675	2	23
	GABA/GAD	1	0	3	0.03	6.6	6.72	1		1		1.355	2.97812	50.1	0	2	29
	GABA/GAD	2	0	1	0.72	14	16.88	1	1	0	2	0.945	1.795	47.15	64.3937	2	29
	PLACEBO	1	0	3	0.43	7.8	9.52	1	0	0	1	0.56	1.09563	78.4	83.0812	2	10
	PLACEBO	2	0	1	0.41	14	15.64	1		1		0.275	0.78125	53.45	66.7812	1	28
	GABA	1	0	2	0.21	10.4	11.24	1				0.8	1.42375	84.4	102.606	2	31
	PLACEBO	2	1	2	0.74	11	13.96	1	1	0	2	0.375	1.28687	73	81.075	1	36
	GABA/GAD	1	1	1	0.64	11	13.56	1	1			0.84	1.27937	52.3	62.7437	2	20
	GABA	1	0	2	0.61	11.5	13.94	1				0.21	0.5925	48.7	46.15	2	26
	GABA	1	0	0	0.74	13	15.96	1	0	1	2	0.38	1.05438	58.55	71.9437	2	33
	PLACEBO	2	1	1	0.93	11.2	14.92	1	1	1	3	1.535	2.73687	55.35	61.8937	2	30
	GABA	2	0	3	0.37	7	8.48	1	1	1	3	1.55	3.61875	59.45	65.7125	2	26
	GABA	2	0	2	0.36	6.6	8.04	1	0	1	2	0.89	2.7225	54.4	67.8812	3	29
	GABA/GAD	2	0	0	0.5	8.9	10.9	1	1	1	3	0.24	1.25375	53.1	56.8937	1	28
	GABA	1	0	3	0.78	8	11.12	1	1	1	3	1.77	5.20437	60.7	88.6063	2	37
	PLACEBO	1	0	2	0.3	8.9	10.1	1		1		0.765	1.90938	55.2	79.2562	2	35
	PLACEBO	1	1	1	0.73	14	16.92	1	1	1	3	0.835	1.78	56.6	83.3187	2	29
	GABA	1	0	0	0.64	11	13.56	1	0	1	2	0.445	1.02687	57.8	79.3812	3	23
	PLACEBO	2	0	1	0.59	13	15.36	1		1		0.32	0.9125	71.65	69.625	1	20
	GABA/GAD	2	0	3	0.06	10.3	10.54	1	1	1	3	0.965	2.64188	90.95	85.85	1	32
	GABA/GAD	1	0	2	0.53	10	12.12	1		0		0.65	1.4325	103.8	125.417	3	27
	GABA	1	0	1	0.37	12.4	13.88	1		1		0.67	1.46625	52.4	63.175	2	32
	PLACEBO	1	1	0	0.64	10	12.56	1	1	1	3	0.21	1.0075	61.7	66.8438	2	35
	PLACEBO	2	0	0	0.46	9	10.84	1	1	1	3	0.775	3.00188	81.6	117.112	3	36
	PLACEBO	1	0	2	0.44	14	15.76	1		1		0.625	1.04188	80.95	90.4562	2	15
	GABA	2	1	3	0.63	10.8	13.32	1	1	1	3	0.35	1.31812	64.65	86.1813	1	35
	GABA/GAD	1	0	2	0.07	10.9	11.18	1	1	0	2	1.3	5.2375	69.65	104.494	2	26
	GABA	1	0	0	0.52	7.7	9.78	1		1		0.7	0.79375	67.25	81.8937	2	18
	GABA	1	0	3	0.66	9.7	12.34	1		1		1.65	3.6875	69.15	108.037	2	27
	GABA	2	0	2	0.69	11.5	14.26	1		1		0.3	1.03125	93.15	123.906	2	8
	GABA	2	0	2	0.11	8.1	8.54	1		1		1.65	3.7875	109.5	126.188	3	20
	GABA	2	1	0	0.82	14	17.28	1		1		0.4	1.5875	62.95	77.5312	2	28
	PLACEBO	2	0	2	0.84	14	17.36	1	1	1	3	0.35	1.0375	70	88.7625	3	28
	GABA/GAD	1	0	2	0.61	8.2	10.64	1	1	1	3	1.1	3.60625	75.85	94.4938	3	26
	GABA	2	1	3	0.76	10.2	13.24	1	0	1	2	0.1	0.66875	53.635	24.2469	1	33
	GABA	1	0	3	0.79	9.5	12.66	1	1	1	3	0.6	1.65	60.25	93.95	3	25
	PLACEBO	2	1	2	0.69	11.9	14.66	1	1	1	3	0.7	1.3625	90.3	129.287	2	30
	GABA/GAD	1	0	2	0.34	9.3	10.66	1		1		0.7	1.81875	52.45	69.725	3	35
	PLACEBO	2	0	2	0.41	8.3	9.94	1	1	1	3	1.15	2.74375	51.7	71.3875	3	20
	PLACEBO	1	1	3	0.69	13.3	16.06	1	1	1	3	1.3	4.20625	58.9	76.5625	3	34
	GABA	1	0	2	0.22	11.3	12.18	1	1	1	3	0.5	0.9	63.35	66.275	1	32
	GABA/GAD	2	1	3	0.19	14	14.76	1	1	1	3	0.3	1.2875	55.25	69.8063	1	37
	GABA	1	1	2	0.83	14	17.32	1	1	1	3	0.75	1.19375	64.85	80.125	2	22
	PLACEBO	2	1	3	0.74	12.1	15.06	1	0	0	1	0.15	0.73125	56.5	60.7875	1	14
	GABA	1	0	3	0.54	8.3	10.46	1	1	1	3	0.1	0.78125	42.15	64.175	1	35
	PLACEBO	2	1	0	0.62	12.3	14.78	1	1	1	3	0.1	0.54375	54.7	63.9562	2	35
	GABA	1	0	3	0.39	14	15.56	1	1	1	3	0.6	1.4	57	84.3375	1	26
	GABA	2	0	1	0.64	14	16.56	1	1	1	3	1.15	2.5375	94.95	91.7125	3	34
	GABA	2	0	3	0.8	11.3	14.5	1	1	0	2	1.5	3.6625	45.8	58.025	3	31
	PLACEBO	2	0	2	0.66	9.6	12.24	1	0	1	2	0.75	2.53125	92.15	93.7562	2	27
	GABA	1	0	2	0.48	12.3	14.22	1	1	1	3	0.95	1.75625	64.2	75.4938	3	28
	PLACEBO	1	0	3	0.76	14	17.04	1	1	1	3	1.3	2.69375	60.25	81.4688	2	23
	GABA	1	0	3	0.49	6.4	8.36	1	1	1	3	0.7	1.55625	65.65	94.5438	1	16
	GABA	1	0	0	0.88	12.2	15.72	1	1	1	3	0.65	1.05625	84	109.725	2	14
	PLACEBO	2	0	3	0	6.5	6.5	1	1	1	3	3.15	6.5625	74.9	106.875	2	17
	GABA	2	1	3	0.63	10.7	13.22	1				0.7	2.56667	112.15	149.192	1	21
	GABA	2	0	0	0	6.3	6.3	1	1	1	3	0.45	1.3125	57.6	78.575	1	14

## Sheet: Suppl Fig 1
Suppl Fig 1		Time on study				SEX
	GABA	0 month	1 month	5 months	12 months	1=male 2=female
		0.69	1.8	1.21	0.08	2
			3	3.19		2
		1.32	0.75	0.99	0.52	1
		0.76	1.13	0.55	0.25	1
		3.85	4.93	0.17	1.6	1
		4.17	3.07	2.78	2.04	2
		2.18	2.3	0.69	0.1	2
		2.07	1.87	2.78	1.46	1
		0.07	0.19			2
		3.53	2.68	3.84	2.39	2
		0.75	1.2			2
		1.42	2.12	2.72	1.98	1
		1.33	1.25	0.17	0.04	1
		0.83	0.69	1.1	0.5	1
		1.04	2.07	1.13	0.7	1
		3.3	3.4	1.1	0.04	2
		3.15	4.07	3.7	2	2
		5.58	4.5	1.6	1.2	1
		1.27	0.92	0.3	0.04	1
		1.4	1.15	0.6	0.3	1
		1.73	1.1	0.4	0.1	2
		0.7	1.2	0.3	0.2	1
		4.2	4.9	2.6	1.3	1
		1.3	2.3	0.6		2
		4.7	4.1	2.1	0.6	2
		1.7	1.5	0.8	0.5	2
		0.8	0.7	0.4	0.1	2
		1.8		0.6		1
		1.1	0.8			1
		1.3	2.3	2.4	2	1
		1.1	2.6	0.6	0.4	1
		1.4	1.7	0.8	0.5	1
		3.2	2	2.7	2.8	2
		4.2	7	3.7	6.5	2
		2.3	2.4	1.1	1	1
		1.3	1.2	1.6	0.7	1
		1.1	1.8	0.7	0.2	1
		2.2	2.4	1.3	1.3	2
		1.7	0.9	0.2	0.04	2
	GABA/GAD	0 month	1 month	5 months	12 months
		2.78	2.73	1.38	0.12	2
		1.06	1.2	0.67	0.5	2
		3.28	3.05	3.41	1.54	1
		1.29	0.95	1.83	0.99	1
		4.7	3.38	2.59	1.66	2
		1.2	1.65	1.08		1
		2.01	1.3	2.52	0.88	2
		0.76	0.68			1
		2.51	1.59	1.64	1.32	1
		2.22	1.58	2.52	3.02	1
		1.41	1.2	2.7	1.78	1
		3.22	2.7	1.09	0.62	1
		3.49	1.82	2.87	3.37	1
		1.9	1.1	1.95	1.06	2
		1.19		0.9	0.4	1
		1.69	1.64	0.6	0.1	2
		2.91	2.23	0.8	0.2	2
		2.1	2.05	1.1	0.7	1
		6.6	6.1	3.9	1.4	1
		4.3	3.2	2.8	1.7	1
		2.1	1.7	1.4	1.2	1
		1.3		1.3	0.7	2
	Placebo	0 month	1 month	5 months	12 months
		0.81	1.97	1.45	0.98	1
		1.17	1.86	0.69	0.61	1
		0.74	1.36	0.9	0.17	1
		1.26	1.24	0.85	1.08	1
		3.14	4.9	3.29		2
		3.65	2.07	4.43		2
		2.37	1.59	0.33	2.37	2
		3.51	0.89	2.11	3.92	2
		1.88	0.66	2.76	3	1
		0.99	0.6	0.49	0.22	2
		1.25	1.47	0.54	0.07	1
		1.25	1.9	1.97		1
		0.95	0.82	1.01	0.5	2
		1.45	1.35	0.55	0.4	2
		3	3.87			2
		2.66	1.73	0.4	0.1	1
		1.71	1.23	1	0.3	1
		1.21	1.89	1.8	1.5	2
		1.2				1
		3.86	3.6	3.7	3.6	2
		0.93	1	0.9	0.4	1
		1.3	1.8	2	1.2	2
		1.2	1.1	0.2	0.04	2
		3.2	4.9	4.5	4.2	2
		4.8	3.1	4.6	4.8	1
		0.9	1.3	0.8	0.2	2
		0.7	1.3	0.7	0.2	2
		2.7	3.3	2.2	1.4	2
		3	3.5	2.6	0.9	1
		7.1	8.3	5	7	2

## Sheet: Suppl Fig 2
Suppl. Fig 2				SEX 1=male 2=female
	Fig 2a.	fasting glucose(mmol/L)	fasting glucagon (pg/ml)
	Baseline	3.85725	57.1	2
		4.773	68.08	2
		6.46575	38.932	2
		5.30025	52.1095	1
		6.63225	43.248	2
		4.3845	50.734	1
		4.80075	47.7525	1
		6.79875	62.3675	1
		4.19025	50.5915	1
		5.41125	43.927	1
		4.551	54.634	1
		5.41125	43.0465	1
		6.216	57.8875	2
		5.68875	78.704	2
		7.0485	58.76	1
		3.69075	70.6885	2
		7.3815	51.468	2
		5.3835	52.662	1
		6.9375	53.6515	2
		4.884	47.843	2
		4.2735	83.0415	2
		5.106	71.267	1
		3.74625	81.834	1
		4.551	52.931	2
		7.52025	61.0385	1
		4.995	48.1995	1
		7.2705	77.045	2
		6.07725	63.5185	1
		7.6035	48.5065	2
		4.35675	59.4465	1
		5.41125	61.9505	2
		3.91275	74.3995	2
		5.7165	48.2775	1
		6.105	62.552	1
		5.661	68.6588	1
		6.68775	50.1396	1
		6.35475	47.119	2
		7.437	78.4105	1
		5.79975	53.4716	2
		8.88	84.4109	1
		4.7175	73.0345	2
		6.85425	52.2746	1
		4.30125	48.7228	1
		5.41125	81.97	1
		7.326	55.3895	2
		5.46675	59.45	2
		5.74425	54.391	2
		3.885	53.0835	2
		7.46475	60.6785	1
		5.4945	55.1915	1
		7.35375	56.5901	1
		7.437	57.8095	1
		5.35575	71.6895	2
		5.96625	90.9495	2
		6.66	103.778	1
		9.324	52.373	1
		5.2725	61.6812	1
		4.551	81.5885	2
		8.658	80.905	1
		5.9385	64.6541	2
		5.02275	69.6598	1
		12.9593	67.2575	1
		4.46775	69.1593	1
		8.103	93.114	2
		6.771	109.48	2
		5.6055	62.9328	2
		4.7175	70	2
		5.18925	75.8625	1
		5.24475	53.6487	2
		6.771	60.277	1
		7.7145	90.286	2
		6.327	52.4419	1
		7.326	51.6824	2
		4.107	58.9099	1
		5.13375	63.3423	1
		4.662	55.2762	2
		9.546	64.8599	1
		4.30125	56.5054	2
		3.69075	42.1456	1
		3.19125	54.6707	2
		4.52325	57.0094	1
		8.07525	94.9326	2
		5.18925	45.8192	2
		5.79975	92.1494	2
		7.74225	64.2012	1
		9.9345	60.2546	1
		4.6065	65.6537	1
		9.546	84.0182	1
		6.02175	74.8888	2
		6.9375	112.151	2
		8.24175	57.5792	2
	Fig 2c.	fasting glucose(mmol/L)	fasting glucagon (pg/ml)	SEX male = 1 female = 2
	12 months	6.327	71.941	2
				2
		10.6837	44.4155	2
		12.9038	82.425	1
		13.2923	43.807	2
		6.771	58.304	1
		6.216	28.5945	1
		8.24175	57.463	1
		4.91175	57.4455	1
		12.3765	75.721	1
		6.438	68.237	1
		3.91275	57.007	1
		8.325	58.1685	2
		6.41025	64.2485	2
		8.103	52.665	1
				2
		13.8195	83.34	2
				1
		10.9612	54.726	2
		8.214	46.5865	2
		9.90675	85.88	2
		10.656	80.374	1
				1
		5.217	50.406	2
		6.18825	67.3055	1
		7.13175	50.223	1
				2
		5.96625	52.797	1
		10.4062	71.8995	2
		7.46475	63.1375	1
		5.35575	62.028	2
				2
		5.79975	51.9435	1
		10.7948	59.265	1
		7.57575	33.5678	1
		6.79875	25.2854	1
		11.0168	39.994	2
				1
		6.52125	45.6806	2
		13.4032	77.0168	1
		7.104	69.6549	2
		10.5173	64.589	1
		11.1555	63.1463	1
		9.6015	64.2894	1
				2
		7.52025	62.219	2
		9.2685	75.015	2
		5.1615	53.2485	2
		11.8492	64.7955	1
		4.9395	52.5791	1
		14.5687	64.1956	1
		5.883	40.5505	1
		6.1605	79.432	2
		11.3775	59.613	2
		10.2675	94.7821	1
		14.1803	62.857	1
				1
		5.79975	122.223	2
		12.0158	114.332	1
		15.2348	68.7673	2
		8.547	95.032	1
		14.2635	70.7315	1
		11.9047	74.7796	1
				2
		5.6055	103.81	2
		10.3507	55.9363	2
		6.68775	90.9482	2
		9.85125	68.1121	1
		5.24475	70.9793	2
				1
		15.096	113.078	2
		6.993	60.0558	1
		4.995	86.016	2
		4.884	53.7341	1
				1
		11.7105	53.8825	2
		6.3825	56.6461	1
		6.3825	55.503	2
		12.4042	58.2848	1
		12.5152	47.8051	2
		6.105	56.3143	1
		5.6055	58.8553	2
		7.13175	48.7578	2
		8.7135	81.2518	2
		9.9345	58.0265	1
		10.4618	75.1128	1
		8.3805	91.9366	1
		11.4885	91.0231	1
		6.18825	88.6067	2
		9.85125	99.092	2
		11.211	135.533	2
	Fig 2b.	AUC glucose (mmol/L/ min)	AUC glucagon (pg/ml/min)	SEX male = 1 female = 2
	Baseline	5.4325	61.9188	2
			87.3125	2
		12.3917	50.3125	2
		9.86667	56.8312	1
		12.0583	51.1375	2
		7.33667	59.3188	1
		7.08417	58.0438	1
		14.55	70.1562	1
		12.525	70.1562	1
		10.2167	69.6437	1
		9.925	77.2562	1
		10.975	59.4937	1
		8.86667	58.8563	2
		12.375	85.9625	2
		11.775	75.3312	1
		6.4025	77.8375	2
		14.7	72.3937	2
		11.0583	67.9188	1
		11.6333	69.0563	2
		8.85	57.2313	2
		6.275	63.2062	2
		10.9583		1
		11.1417	89.0438	1
		6.59833	74.05	2
		9.86667	58.825	1
		8.3125	59.3687	1
		14.5417	90.0062	2
		11.6917	68.4375	1
		14.05	72.2562	2
		7.60167	86.15	1
			75.9167	2
		11.4333	86.5375	2
		11.625	67.4062	1
		10.6667	92.5062	1
		8.65	51.675	1
		8.45		1
		10.9917	64.3937	2
		8.71667	83.0812	1
		11.15	66.7812	2
		16.6333	102.606	1
		9.875	81.075	2
		11.95	62.7437	1
		7.37917	46.15	1
			71.9437	1
		10.7333	61.8937	2
		10.4417	65.7125	2
		9.44167	67.8812	2
		8.5	56.8937	2
		13.175	88.6063	1
		9.375	79.2562	1
		13.95	83.3187	1
		12.775	79.3812	1
		11.075	69.625	2
		13.7083	85.85	2
			125.417	1
		16.7167	63.175	1
		11.3833	66.8438	1
		6.415	117.112	2
		16.975	90.4562	1
		13.4333	86.1813	2
		7.4325	104.494	1
		19.625	81.8937	1
		9.58333	108.037	1
		18.9083	123.906	2
		12.5417	126.188	2
		12.4	77.5312	2
		11.8083	88.7625	2
		8.675	94.4938	1
		8.38333	24.2469	2
		13.125	93.95	1
		15.975	129.287	2
		11.0667	69.725	1
		11.5833	71.3875	2
		6.42833	76.5625	1
		10.025	66.275	1
		8.45	69.8063	2
		16.2917	80.125	1
		12.775	60.7875	2
		5.6275	64.175	1
		8.16167	63.9562	2
		10.1917	84.3375	1
		16.2167	91.7125	2
		7.12667	58.025	2
		11.8417	93.7562	2
		11.5833	75.4938	1
		14.85	81.4688	1
		5.54667	94.5438	1
		16.9	109.725	1
		10.7083	106.875	2
			149.192	2
		15.575	78.575	2
	Fig 2d.	AUC glucose (mmol/L/ min)	AUC glucagon (pg/ml/min)	SEX male = 1 female = 2
	12 month	13.4167	68.025	2
				2
		19	59.3	2
		19.6583	115.287	1
		19.125	64.5438	2
		11.7833	73.975	1
		10.3667	54.7375	1
		15.0417	73.375	1
		14.425	56.1562	1
		19.9583	94.0875	1
		13.3083	73.925	1
		7.81833	63.8375	1
		13.725	62.7313	2
			82.55	2
		13.0417	67.9938	1
				2
		20.9167	129.256	2
				1
		16.7583	64.9062	2
		14.025	58.8438	2
		18.8	126.506	2
		16.95	107.644	1
				1
		6.37	65.925	2
		8.475	61.4	1
		17.6667	73.75	1
				2
		9.80833	55.6187	1
		18.0417	82.1063	2
		12.5583	87.4375	1
		9.71667	75.3625	2
				2
		14.4667	64.8125	1
		17.55	78.375	1
		12	38.25	1
		8.55833	39.0063	1
		17.55	74.6063	2
				1
		12.1167	56.7687	2
		26.1417	158.344	1
		14.6917	116.438	2
			60.75	1
		17.5917	99.5125	1
		17.2083	106.269	1
				2
		17.5	78.7313	2
		16.5167	99.6375	2
		13.85	65.275	2
		20.1333	100.694	1
		15.1333	75.5438	1
		23.1667	123.056	1
		14.3667	61.0875	1
		13.625	81.9375	2
		21.275	79.8375	2
		16.3583	122.244	1
		24.6917	88.3	1
				1
		8.15333	155.556	2
		20.8417	162.119	1
			115.125	2
		15.0417	146.769	1
		22.075	106.875	1
		18.9583	118.4	1
				2
		10.6583	124.531	2
		19.5667	86.95	2
		16.325	125.981	2
		15.0417	94.2938	1
		17.3	100.509	2
				1
		26.05	145.463	2
		11.7583	77.7188	1
		7.07667	99.4437	2
		9.79167	81.3375	1
				1
		21.4167	104.688	2
		14.7333	82.5375	1
		14.1167	69.7188	2
		20.1167	78.4625	1
		18.0167	86.8563	2
		17.0417	71.8	1
		13.1333	95.025	2
		9.74167	70.6562	2
		16.0333	101.938	2
		16.2	78.9437	1
		14.9417	92.4437	1
		17.0167	98.2062	1
		19.2167	115.55	1
		9.45	118.081	2
		20.5167	135.863	2
			124.275	2

## Sheet: Suppl Fig 3
Fig3a. fasting proinsulin	GABA					GABA/GAD					Placebo					Fig 3b. 90 min proinsulin	GABA					GABA/GAD					Placebo
months	0	5	12	SEX		0	5	12	SEX		0	5	12	SEX		months	0	5	12	SEX		0	5	12	SEX		0	5	12	SEX
	6.33	23.2	10.9	2		57.54	39.789	10.219	2		12.585	63.193	54.485	1			20.15	51.25	11.08	2			76.5	14.6	2		22.6	78	61.1	1
SEX	14.26	16.46		2		13.66	19.495	30.113	2		16.317	23.67	24.458	1				46.27		2		30.1	36.5	37.7	2		28.1	44.1	35.6	1
male = 1	6.61	28.31	23.49	1		7.681	100	25.135	1		5.177	24.108	20.564	1			16.06	65.42	27.38	1		46.6	81.4	41.7	1		13.4	36.8	16.8	1
female = 2	7.35	34.91	30.47	1		5.88	15.431	67.174	1		8.195	10.398	12.168	1			12.3	42.51	37.37	1		22.4	41	75	1		25.8	20.2	21.7	1
	66.25	17.49	45.13	1		43.561	33.815	60.333	2		95.738	75.555	37.205	2			108.06	50.93	60.65	1		90.8	96	71.6	2		100	103		2
	35.68	92.68	73.38	2		5.15	37.867		1		7.447	35.521		2			80.13	106.59	88.77	2		10.3	73.6		1		37.2	80.9		2
	10.46	9.91	8.3	2		7.032	6.296	16.62	2		13.723	34.168	33.111	2			34.05	21.71	8.33	2		35.2	52.9	31.3	2		42.2	62.3	54.7	2
	7.27	20.5	36.62	1					1		12.852	349.624	57.96	2				76.16	78.9	1		18.9			1		72.3	422.8	229.2	2
	19.28			2		5.763	84.765	22.306	1		26.643	50.894	23.965	1			45.35			2		36.9	93.7	40.3	1		61.3	93.3	46	1
	21.75	214.02	70.12	2		24.341	30.304	22.901	1		9.035	30.168	41.469	2			62.29	299.81	100.3	2		48.1	80.8	61.8	1		22.2	32.5	42.9	2
	5.72			2		6.241	30.221	68.561	1		29.205	62.667	27.006	1			19.02			2		52.6	69.1	88.1	1		44.7	68.3	26.1	1
	9.33	19.52	36.44	1		17.249	41.156	11.364	1		16.028	64.66		1			28.71	37.19	60.66	1		60.1	52.6	15.1	1		34.3	87.8		1
	12.53	5.58		1		28.272	16.763	26.163	1			15.937	10.595	2			18.15	6.63		1		65.3	32.9	63.2	1		10.8	36.1	19.7	2
	8.26	27.54	24.16	1		28.297	44.406	23.207	2		6.386	11.557	8.937	2			14.2	38.61	27.7	1		68.6	85.1	54.5	2		24.7	18.7	16.7	2
	5.78	25.55	34.97	1		23.548	15.541		1		23.919			2			25.68	36.02	35.4	1		36.8	28.4		1		45.2			2
	39.05	46		2			13.908	14.599	2		13.715	9.636	13.354	1			69.67	57.09	6.14	2		23.9	20.3	15.3	2		45.3	15	15.4	1
	11.1	28.29	26.04	2		31.372	26.343	7.308	2		16.022	11.091	10.096	1			63.18	82.84	48.93	2		62.2	30.6	8.4	2		38.5	17.5	15.7	1
	35.22	32.66	17.61	1		7.065	54.973	8.952	1		4.368	19.016	16.136	2			77.61	40.74	29.25	1		30.1	62.9	14.8	1		13.8	58.7	43.3	2
	10.23	8.65	7.94	1		15.729	29.993	11.577	1					1			25.29	12.23	6.12	1		61	60.6	22.9	1		14.5			1
	18.01	34.24	8.63	1		9.283	14.681	9.996	1		7.273	59.069	25.778	2			28.92	36.46	11.85	1		29.8	37.8	20.4	1		59	94.9	75.4	2
	5.02	7.92	6.66	2		23.781	37.846	15.471	1		15.549	19.246	29.391	1			26.1	16.57	11.36	2		54.3	58	34.7	1		20.6	24.6	32.2	1
	41.04	13.22	12.4	1			6.972	12.669	2			10.841	16.056	2			53.89	24.94	17.37	1		29	57.6	25.3	2		14.1	34.7	29.3	2
	36.98	24.89	22.03	1							13.2	11.237	9.437	2			94.73	69.1	40.66	1							25.5	13.8	9.6	2
		22.95		2							14.284	12.803	22.655	2			19.55	23.01		2							49	56.2	69.9	2
	33.36	58.84	29.93	2							12.713	59.909	18.711	1			85.92	97.04	30.76	2							48.4	74.9	53.8	1
	5.95	33.41	27.25	2								8.678		2			34.37	44.32	34.85	2							14.4	17.2	6.1	2
		23.48	30.09	2								12.856	10.552	2			9.34	31.46	30.53	2							4.4	24.2	13.3	2
	9.79	13.87		1							14.246	40.324	39.122	2			35.45	23.48		1							52.5	81.7	61.8	2
	10.4			1							30.613	15.524	8.248	1			24.04			1							73.3	52.2	16.7	1
	12.76	18.68	35.83	1							89.999	12.984	49.667	2			24.33	31.59	50.34	1							100	95.2	100	2
	9.87	17.75	9.73	1													16.89	28.29	11.65	1
	6.27	14.76	6.57	1													24.69	29.11	10.84	1
	26.84	32.97	14.8	2													72.5	72.49	60.41	2
		14.64	25.88	2													22.35	44.41	86.45	2
	15.21	25.54	24.01	1													46.86	42.35	36.93	1
		35.59	21.93	1													10.29	26.65	32.69	1
	25.75	12.02		1													40.99	16.88	6.75	1
	14.27	35.78	48.86	2													44.57	58.72	80.62	2
	14.38	4.62	9.05	2													26.69	6.69	9.13	2
Fig3c. fasting p/c pmol	GABA					GABA/GAD					Placebo					Fig3d. 90 min p/c pmol	GABA					GABA/GAD					Placebo
months	0	5	12	SEX		0	5	12	SEX		0	5	12	SEX		months	0	5	12	SEX		0	5	12	SEX		0	5	12	SEX
	0.0868756	0.140167	0.365862	2		0.14245	0.15022	0.385809	2		0.115184	0.21689	0.203164	1			0.0881935	0.127935	0.41824	2			0.167495	0.368404	2		0.0841217	0.162519	0.188351	1
	0.0328824	0.0720282		2		0.060673	0.294406	0.313624	2		0.0684482	0.285965	0.223852	1				0.0438052		2		0.0857089	0.164617	0.227515	2		0.0724698	0.192911	0.176194	1
	0.095054	0.194324	0.545703	1		0.0362486	0.258148	0.120501	1		0.0919778	0.234884	0.887286	1			0.0367359	0.19958	0.159043	1		0.0429439	0.072107	0.0818411	1		0.0547944	0.123625	0.298746	1
	0.20184	0.301213	0.920354	1		0.0507415	0.155356	0.327238	1		0.123758		0.306261	1			0.0488816	0.233427	0.451515	1		0.0525256	0.0675959	0.228868	1		0.0619598	0.0716102	0.0607421	1
	0.0909489		0.177015	1		0.0478431	0.11348	0.130161	2		0.224155	0.32141	0.197143	2			0.0847755	0.90489	0.11448	1		0.0583669	0.111985	0.130303	2		0.0961888	0.0945674		2
	0.0665274	0.171723	0.23329	2		0.034566	0.215794		1		0.072556	0.0650212		2			0.058041	0.115809	0.131423	2		0.0259698	0.205832		1		0.0307734	0.0551752		2
	0.05447	0.0730109	0.501555	2		0.0268847	0.0442232	0.109126	2		0.0505463	0.644991	0.147068	2			0.0471697	0.0950309	0.251714	2		0.0528993	0.0633526	0.107452	2		0.0538064	0.570375	0.171989	2
	0.0665113	0.0836794	0.121533	1					1		0.0497657	0.473533	0.144676	2				0.0827439	0.163228	1		0.0752379			1		0.0622273	0.605188	0.176627	2
	0.831927			2		0.0322336	0.157066	0.182085	1		0.0670588	0.125997	0.0702739	1			1.95691			2		0.044406	0.17265	0.0922573	1		0.0984627	0.102054	0.0462754	1
	0.0497759	0.373641	0.240655	2		0.0942536	0.122037	0.0786006	1		0.0535072	0.207085	0.695833	2			0.0532981	0.235812	0.126758	2		0.0654962	0.0968278	0.0618507	1		0.0676828	0.200186	0.588648	2
	0.0908641			2		0.104721	0.152129	0.220294	1		0.352835	0.411467		1			0.0765754			2		0.112592	0.0772622	0.149462	1		0.107898	0.3822	1.12818	1
	0.0552601	0.0512641	0.102872	1		0.0496168	0.129484	0.163443	1		0.0768409	0.142551		1			0.0610638	0.0412985	0.0925334	1		0.0563563	0.14576	0.0737885	1		0.0829623	0.134662		1
	0.044509	0.153158		1		0.0705708	0.0532945	0.0603212	1			0.126671	0.0914296	2			0.0412263	0.117775		1		0.0564974	0.0346664	0.0566567	1		0.034241	0.107882	0.123928	2
	0.131273	0.0723408	0.243197	1		0.0890273	0.139709	0.146027	2		0.0494559	0.116353	0.179951	2			0.0516767	0.104107	0.15492	1		0.109015	0.131806	0.155162	2		0.0513851	0.10262	0.139757	2
	0.0459726	0.110242	0.2347	1		0.0900287	0.0617617		1		0.0494816			2			0.0745701	0.0962629	0.148491	1		0.093285	0.101067		1		0.0455022			2
	0.0860837	0.171525		2			0.116685		2		0.054505	0.153178		1			0.0635747	0.156766		2		0.0427475	0.100696	0.419441	2		0.0514353	0.105676	0.775419	1
	0.033849	0.0667539	0.0756243	2		0.0809861	0.139587	0.183938	2		0.0569314	0.145645	0.217809	1			0.0605791	0.0676243	0.0750206	2		0.0645136	0.123382	0.149417	2		0.0680492	0.0550864	0.153033	1
	0.0524049	0.123301	0.0901388	1		0.0338708	0.415091	0.103992	1		0.0338277	0.0973467	0.0773587	2			0.042008	0.0750349	0.0748734	1		0.0433144	0.177547	0.0659542	1		0.0344742	0.0979103	0.0871264	2
	0.0686352	0.200852		1		0.0346764	0.0536028	0.0945036	1					1			0.060133	0.127385		1		0.0281398	0.0475188	0.0494169	1		0.0364377			1
	0.0745152	0.246229	0.137171	1		0.0243806	0.0547425	0.0503186	1		0.0281626	0.113635	0.080266	2			0.0623913	0.183555	0.115484	1		0.0210758	0.0413314	0.0360443	1		0.0461296	0.0779113	0.0636412	2
	0.038908	0.149506	0.25148	2		0.0970627	0.148451	0.122967	1		0.0652265	0.276806	0.25363	1			0.0455581	0.113756	0.2451	2		0.0776625	0.126128	0.0864912	1		0.0668629	0.0834221	0.236875	1
	0.187796	0.285162	0.312025	1			0.0877405	0.14172	2			0.251872	0.193977	2			0.219949	0.235378	0.308624	1		0.0678731	0.137006	0.110947	2		0.0335161	0.0521314	0.0725943	2
	0.0730031	0.0799712	0.0978319	1							0.0604065	0.30854		2			0.0682846	0.0815276	0.0930444	1							0.0631224	0.220071		2
		0.165068		2							0.0365613	0.0336254	0.0499456	2			0.0472403	0.115809		2							0.0464004	0.0375697	0.0508972	2
	0.0562827	0.143319	0.192363	2							0.0307179	0.210401	0.048302	1			0.0547495	0.138247	0.149842	2							0.0306906	0.048777	0.0342384	1
	0.0352371	0.180216	0.329179	2								0.065526		2			0.0603591	0.167326	0.206413	2							0.0473469	0.0690769	0.0842808	2
		0.322338	1.51484	2								0.110941	0.455293	2			0.0361587	0.237534	0.709219	2							0.0190712	0.101517	0.201093	2
	0.0501067	0.13966		1							0.0524727	0.120586	0.105501	2			0.0608304	0.110794		1							0.0589615	0.111198	0.137147	2
	0.074789			1							0.0660438	0.0625167	0.0622791	1			0.0672218			1							0.0750792	0.0610961	0.0572043	1
	0.0542638	0.313476	0.193252	1							0.085212	0.0871465	0.0609799	2			0.0583211	0.0406048	0.0764036	1							0.0424203	0.0577113	0.0431475	2
	0.212868	0.214407	0.117587	1													0.0481343	0.142413	0.0951076	1
	0.0338384	0.108724	0.110242	1													0.0536532	0.105933	0.0696667	1
	0.0664472	0.0948469	0.0745215	2													0.0688587	0.0819979	0.0653993	2
		0.0348075	0.0400852	2													0.0162625	0.0362488	0.0402304	2
	0.0478659	0.0857202	0.115118	1													0.0604879	0.116291	0.112676	1
		0.0499913	0.161543	1													0.0248512	0.0490785	0.135265	1
	0.121512	0.157779		1													0.115704	0.0749618	0.113229	1
	0.0495403	0.133405	0.189196	2													0.0609081	0.137476	0.187307	2
	0.0819648	0.199385		2													0.0477051	0.100954		2

## Sheet: Suppl Fig 4
Suppl Fig 4			Time on study (months)						Time on study (months)						Time on study (months)
	Fig 4a.	GABA	0	5	12	SEX		PLACEBO	0	5	12	SEX		GABA/GAD	0	5	12	SEX
	GAD 65 antibody		50		120	2			6.4	63	47	1			3	120	120	2
	(units/ml)		0.25	13		2			3.6	33	33	1			33	120	120	2
			0.25	37	26	1			0.7	2.5	2.5	1			70	120	120	1
			2.1	12	12	1			196	120	120	1			11	120	120	1
	SEX		0.25	0.25	0.25	1			21	19	8.5	2			9.2	120	120	2
	male = 1		14	120	120	2			3.2	99		2			120	120		1
	female = 2		20	120	72	2			1.1	105	69	2			0.7	120	120	2
			0.25	2.5	2.5	1			0.25	18	22	2			3.3			1
			111			2			0.7	80	59	1			5.8			1
			10.1	120	120	2			3.1	36	41	2			2.8	120	120	1
			18			2			0.13	22	11	1			2.9	120	120	1
			9.8	99	120	1			0.5	36		1			2	120	120	1
			0.17	120	56	1			15	120	120	2			52	120	120	1
			15	120	120	1			41	37	39	2			5.5	120	120	2
			5.3	59	56	1			198			2			9.5	120	120	1
			0.2	75	42	2			123	93	73	1			12	120	120	2
			120	120	120	2				50	39	1			120	120	120	2
			120	120	120	1			120	120	120	2			31	62	34	1
			120	120	120	1			84			1			39	37	32	1
			39	19	10	1			120	120	120	2			120	120	120	1
			0.74	120	120	2			120	120	88	1			120	120	120	1
			120	120	2.5	1			22	44	34	2			120	120	120	2
			120	120	120	1			120	120	33	2
			111	109		2			120		120	2
			46	120	47	2			29	32	19	1
			120	120	120	2			19	2.5	2.5	2
			81	55	120	2			51	59	53	2
			120	120		1			120	120		2
			36			1			120	120	120	1
			120	120	120	1			120	120	120	2
			13	9.4	7.9	1
			7	13	9.5	1
			120	120	120	2
			120	120	120	2
			9	2.5	6.5	1
			32	120	17	1
			57	5	17	1
			120	120	120	2
			120	120	120	2
			Time on study (months)						Time on study (months)						Time on study (months)
	Fig 4b.	GABA	0	5	12	SEX		PLACEBO	0	5	12	SEX		GABA/GAD	0	5	12	SEX
	Znt8 antibody			67	80	2			500	500	500	1				500	500	2
	(units/ml)		169.2	131		2			66.1	57	38	1			500	500	500	2
			46.4	89	35	1			338.2	403	307	1			5	7.5	7.5	1
			264.7	274	133	1			404.8	101	155	1			27.7	39	18	1
	SEX		241	210	210	1			192.9	178	211	2			357.3	376	137	2
	male = 1		500	500	500	2			30.5	7.5		2			330	319		1
	female = 2		16.9	44	7.5	2			500	500	500	2			500	500	500	2
			5	7.5	7.5	1			12.5	7.5	7.5	2			5			1
			416			2			500	500	500	1						1
			59.9	90	124	2			500	500	500	2			500	500	500	1
			62			2			0.5	7.5	7.5	1			106.1	85	60	1
				500	500	1			5	7.5		1			428.9	442	212	1
				500	167	1			353.2	257	194	2			500	500	500	1
				136	113	1			7.5	41	7.5	2			10.8	7.5	7.5	2
			500	500	500	1			335			2				500	404	1
			311	456	181	2			500	368	447	1			500	475	193	2
			500	500	500	2			500	500	500	1			500	500	427	2
			500	500	482	1			500	500	500	2			5	7.5	7.5	1
			146	231	51	1			500			1			5	7.5	7.5	1
			168	98	53	1			500	500	482	2			482	500	247	1
			500	500	367	2			500	500	500	1			213	263	87	1
			500	500	500	1			90	94	42	2			79	99	37	2
			500	500	500	1			458	274	20	2
			420	304		2			500		500	2
			500	500	500	2			41	306	77	1
			36	35	7.5	2			12	7.5	7.5	2
			500	500	134	2			500	461	365	2
			18	7.5		1			236	230		2
			331			1			500	500	500	1
			387	250	175	1			62	30	7.5	2
			500	500	500	1
			63	22	16	1
			129	85	91	2
			5	7.5	7.5	2
			500	318	227	1
			75	28	34	1
			500	210	500	1
				7.5	7.5	2
			439	500	219	2
			Time on study (months)						Time on study (months)						Time on study (months)
	Fig 4c	GABA	0	5	12	SEX		PLACEBO	0	5	12	SEX		GABA/GAD	0	5	12	SEX
	ICA512 antibody			0.5	0.5	2			41.9	36	41	1				50	50	2
	(units/ml)		21.1	20		2			5.4	4.6	5.6	1			18.6	16	16	2
			22.9	14	15	1				11	11	1			0.4	0.5	0.5	1
			0.4	0.5	0.5	1			20.8	15	16	1			9.1	7.7	7.7	1
	SEX		19.2	18	18	1			6.7	5	3.7	2			0.4	0.5	0.5	2
	male = 1			24	21	2			0.4	0.5		2			14	12	12	1
	female = 2		34.5	34	15	2			26.5	20	13	2				6.5	6.5	2
			10	3.5	1.9	1			2.4	0.5	0.5	2			1.1			1
						2			2.7	2	3.3	1						1
			29.8	40	31	2				9	5.7	2			20.7	4.3	4.3	1
			0.9			2			6.3	5.4	2.4	1			15.9	21	21	1
				3.1	2.8	1			0.4	0.5		1				18	18	1
				41	120	1				5.7	4.8	2				19	19	1
				5.7	5.2	1			1.7	5.4	1.7	2			3.2	5.1	5.1	2
			0.8	0.5	0.5	1			13.8			2			18.6	9.2	9.2	1
			9	11	3.7	2				120	31	1			23	9.1	9.1	2
			0.4	0.5	0.5	2			1.6	1.4	0.5	1			8.7	1.7	1.7	2
			9.7	6.8	8.1	1				21	17	2				4.6	4.6	1
			0.4	0.5	0.5	1			19.2			1			20.6	11	11	1
				0.5	1	1			32.8	35	31	2			9.6	9.9	9.9	1
			4.46	50	50	2				49	18	1				16	16	1
				1.4	1.8	1			30	21	120	2			17	27	27	2
				50	46	1			34.5	21	120	2
				41		2			16.1		120	2
				20	120	2			28.6	49	120	1
				25	120	2			0.4	0.5	3.75	2
			0.4	0.5	3.75	2			14.7	120	120	2
			30.1	32		1			0.4	3.75		2
			25.6			1			11.1	120	120	1
			23.8	120	85	1			18.2	120	120	2
			7.3	9.2	120	1
			18.1		120	1
			10.3	120	120	2
			40.9	120	120	2
			50	120	120	1
			1.9	120	84	1
			11.9	120	120	1
				120	120	2
			97	120	42	2
	Fig 4d.		ZnT8		negative	positive	total (n)	%positive	# male	# females
	% with positive antibody titer		GABA	Baseline	2	32	34	94.1176	18	16
				5 months	4	32	36	88.8889	20	16
				12 months	5	28	33	84.8485	19	14
			placebo	Baseline	6	24	30	80.6452	13	17
				5 months	7	21	28	75.8621	12	16
				12 months	7	19	26	74.0741	11	15
			GABA/GAD	Baseline	6	14	20	70	13	7
				5 months	4	16	20	80	12	8
				12 months	4	15	19	78.9474	11	8
			ICA512		negative	positive	total (n)	%positive	# male	# females
			GABA	Baseline	5	21	26	80.7692	15	11
				5 months	7	28	35	80	19	16
				12 months	6	26	33	78.7879	19	14
			placebo	Baseline	4	20	24	83.3333	9	13
				5 months	5	22	27	81.4815	12	15
				12 months	3	22	25	88	11	14
			GABA/GAD	Baseline	2	13	15	86.6667	9	6
				5 months	2	18	20	90	12	8
				12 months	2	17	19	89.4737	11	8

## Sheet: Suppl Fig 5
Plasma GABA levels (ng/ml) during MMTT at baseline and 12 months.
Fig 7a. Baseline	GABA					GABA/GAD					Placebo
minutes	0	60	120	sex		0	60	120	sex		0	60	120	sex
	28.4	36.67	25.28	2		23.64	27.75	19.11	2		28.28	20.33	23.25	1
	23.96	16.38		2		22.22	30.52	48.14	2		33.05	26.04	27.61	1
	16.6	23.09	21.62	1		15.58	15.4	17.34	1		20.06	24.83		1
SEX	23.77	24.49	23.42	1		27.84	42.42	42.28	1		21.92	18.1	17.57	1
male = 1	24.65	16.62	24.42	1		21.78	31.86	23.37	2		25.4	18.89	22.3	2
female = 2	19.79		43.02	2		24.46	25.26	32.33	1		20.79	17.71	18.55	2
	15.94	29.45	21.63	2		21.47	16.92	36.64	2		19.5	29.71	13.51	2
	15.67	21.89	21.57	1		27.78	35.4	25.19	1		28.13	21.38	23.62	2
	14.53	16.35	15.61	2		24.08	54.9	19.73	1		18.66	21.73	18.11	1
	23.02	22.31	27.84	2		19.92	20.66	21.63	1		33.15	23.73	31.23	2
	35.47	41.35	33.8	2		15.26	14.51	24.32	1		35.17	24.15	28.46	1
	17.29	15.99	17.78	1		16.35	19.77	20.12	1		22.63	17.58	19.68	1
	23.42	30.83	26.27	1		15.93	13.11	17.97	1		25.84	21.85	21.95	2
	18.71	23.56	21.96	1		21.49	32.92	26.64	2		25.95	21.87	24.45	2
				1		18.08	22.68	18.97	1		20.62	18.31	21.3	2
	21.74	24.56	26.66	2		32.28	35.82	34.7	2					1
	53.45	79.29	19.8	2		29.75	22.96	30.02	2		15.71	13.4	16.09	1
	18.32	23.28	27.46	1					1		25.63	19.93	51.95	2
	18.35	14.65	22.29	1		20.94	16.14	24.63	1		19.22	14.8	16.34	1
	26.55	55.01	33.18	1		15.33	18.78	18.85	1		18.21	15.63	15.55	2
	32.04	42.03	27.5	2		20.44	19.08	22.33	1		18.53	14.83	26.16	1
	58.38	26.21	22.35	1		27.39	37.1	32.66	2		16.18	14.65	15.52	2
	22.99	21.34	26.29	1							20.13	17.1	13.32	2
	36.23	48.79	28.89	2							26.2	31.21	21.8	2
	30.49	32.91	30.71	2							13.41	11.78	12.37	1
	19.97	25.97	23.4	2							18.04	24.52	22.64	2
	23.95	58.45	39.51	2							17.85	17.46	16.2	2
	17.99	25.83	21.65	1							16.01	14.28	13.4	2
	37.92	46.66	31.71	1							15.3	12.08	14	1
	17.67	43.33	18.35	1							31.05	28.87	20.7	2
	61.8	26.2	23.93	1
	29.23	28.5	29.14	1
	18.32	42.24	35.15	2
	19.86	16.64	19.43	2
	17.03	22.19	34.92	1
	27.19	29.55	27.54	1
	17.8	28.68	18.88	1
	25.72	39.08	30.45	2
	33.84	35.5	30.8	2
Fig 7b 12 months	GABA					GABA/GAD					Placebo
minutes (MMTT)	0	60	120	sex		0	60	120	sex		0	60	120	sex
	39.72	31.9		2		21.55	25.71	27.85	2		16.64	14.44	15.73	1
				2		24.41	26.71	29.28	2		26.87	29.91	25.27	1
	20.68	14.28	63.36	1		43.77	27.71	19.75	1		23.89	25.45		1
SEX	28.03	37.95	29.15	1		28.91		46.82	1		15.15	15.45	15.27	1
male = 1	22.59	29.64	24.26	1		23.74	29.21	31.65	2		25.25	21.57		2
female = 2	18.81	15.65	15.35	2					1					2
	23.56	19.63	22.85	2		20.94	33.74	56.75	2		25.51	18.12	31.5	2
	20.45	18.92	22.64	1					1		21.65	13.54	18.83	2
				2		12.53	19.34	22.98	1		17.67	17.86	21.06	1
	19.88	15.66	18.11	2		25.66	63.18	52.53	1		34.59	23.36	30.26	2
				2		25.56	15.29	18	1		31.41	22.35	27.13	1
	17.26	22.78	17.94	1		17.96	21.35	25.3	1					1
	22.72	21.51	25.55	1		18.12	18.81	26.4	1		28.01	24.45	23.77	2
	17.02	17.54	29.28	1		18.92	23.04	25.94	2		46.33	36.98	30.72	2
	16.97	16.03	18.25	1		15.42	19.76	18.54	1					2
	19.58	25.66	20.4	2		36.44	34.43	33.24	2		20.02	23.15	22.99	1
	29.77	30.67	23.25	2		24.22	26.8	27.52	2		15.82	11.57	12.77	1
	20.99	29.71	17.53	1		19.22	16.31	19.58	1		45.98	20.4	26.84	2
	17.85	17.98	20.14	1		18.41	18.23	22.67	1					1
	20.93	51.65	38.3	1		22.59	39	20.63	1		20.13	18.63	17.99	2
	25.52	31.36		2		22.05	25.58	22.62	1		20.05	15.77	14.25	1
	51.59	20.61	18.22	1		27.08	32.91	32.69	2		14.99	13.14	15.1	2
	23.32	21.04	45.34	1							20.77	16.92	14.2	2
				2							24.81	25.98	16.72	2
	32.22	29.88	27.63	2							16.02	12.86	16.1	1
				2							16.36	17.95	23.32	2
	23.63	82.42	37.36	2							20.12	18.5	18.01	2
				1							19.69	13.38	14.49	2
				1							12.86	11.81	12.8	1
	15.48	60.68	22.87	1							25.66	22.05	26.57	2
	25.18	81.67	27.12	1
	28.46	21.65	22.75	1
	21.32	76.44		2
	21.62	17.27	18.89	2
		37.92	33.51	1
	24.07	34.28	33.33	1
	19.73	33.42	20.25	1
	25.84	34.46	27.84	2
	26.89	29.65	24.47	2

## Sheet: Suppl Fig 7
Fig 7 % compliance	GABA						GABA/GAD						Placebo
month	1	5	8	12	SEX		1	5	8	12	SEX		1	5	8	12	SEX
	100	100	100	100	2		99	96	97	83	2		47	65	58	52	1
	100	75			2		96	100	77	85	2		100	97	98	87	1
	97	100	100	100	1		95	87	72	85	1		93	99	96	96	1
SEX	97	99	97	96	1		94	100	97	90	1		98	99	85	97	1
male = 1	99	94	86	96	1		83	100	97	94	2		99	100	100	100	2
female = 2	95	86	78	90	2		98	100	99		1		96	37	64		2
	92	86	91	65	2		80	28	21	48	2		73	80	69	69	2
	58	100	95	99	1		94				1		88	73	86		2
	99	33			2		100	77	27	46	1		100	100	100	100	1
	97	92	80	80	2		100	100	100	98	1		100	98	96	85	2
	96				2		100	97	97	88	1		100	100	99	59	1
	100	99	96	99	1		98	85	53	28	1		99	68	92		1
	100	94	92	76	1		96	83	76	80	1		85	66	77	59	2
	100	100	100	99	1		92	83	100	51	2		100	99	72	71	2
	87	96	81	82	1		98	95	96	94	1		85				2
	88	99	91	71	2		100	100	98	85	2		93	92	37	92	1
	98	91	98	100	2		99	55	77	94	2		99	96	95	94	1
	98	94	86	77	1		100	100	100	100	1		62	50	100	92	2
	86	100	100	99	1		100	91	93	100	1						1
	100	89	67	31	1		92	53	93	93	1		98	100	94	91	2
	100	92	79	86	2		96	78	70	80	1		90	95	85	60	1
	100	95	80	85	1		99	97	98	99	2		100	95	90	58	2
	100	98	95	79	1								98	98	98	100	2
	100	100	100		2								87	41	79	96	2
	93	45	91	59	2								99	100	100	100	1
	100	100	99	97	2								92	81			2
	94	92	79	84	2								91	39	100	78	2
	50	4	4		1								97	88	82	74	2
	100				1								100	99	77	90	1
	96	70	64	47	1								95	98	99	99	2
	100	89	92	97	1
	100	96	90	99	1
	76	55	74	74	2
	86	72	99	99	2
	87	70	99	99	1
	94	93	87	95	1
	97	92	70	56	1
	96	81	78	77	2
	87	100	88	93	2

[truncated: 4 more sheets: Supple Fig 8, Suppl Fig 9, Suppl Table 1, Suppl Table 2]
